# Supplementary material for: Post mortem evaluation of inflammation, oxidative stress, and PPARγ activation in a nonhuman primate model of cardiac sympathetic neurodegeneration
Source: PLoS One. 2020 Jan 7;15(1):e0226999. doi: 10.1371/journal.pone.0226999 (PMC6946159; doi:10.1371/journal.pone.0226999)
Supplement: S6 Table — Each tab of this table contains the data used for the analysis of: (A) TH fiber density correlated with TH nerve bundle immunoreactivity, (B) TH fiber density correlated with MHED uptake, (C) α-syn, (D) 8-OHdG in nerve bundles, (E) 8-OHdG in cardiomyocytes, (F) 8-OHdG correlated with ATSM uptake, (G) HLA-DR capillary rating, (H) HLA-DR perivascular rating, (I) HLA-DR nerve bundle rating, (J) HLA-DR ratings correlated with PBR28 uptake, (K) HLA-DR ImageJ data correlated with PBR28 uptake, (L) HLA-DR nerve bundle ImageJ, (M) PGC1α in nerve bundles, (N) PGC1α in cardiomyocytes, (O) CD36, (P) adrenal TH, (Q) adrenal AADC, or (R) HPLC for circulating catecholamines. (XLSX) [file pone.0226999.s019.xlsx]

## Sheet: (A) TH Fiber and Bundle 
Animal	Region	Level	TH %AAT	TH OD	% TH fiber in ROI
Pioglitazone 5	S	Apex	48.4983	0.826833	0.0857186
Pioglitazone 5	S	Middle	50.4765	0.786833	0.234958
Pioglitazone 5	S	Base	34.7398	0.607667	0.302447
Pioglitazone 5	A	Apex	24.4865	0.511333	0.112719
Pioglitazone 5	A	Middle	36.8512	0.613333	0.303298
Pioglitazone 5	A	Base	49.5058	0.755333	0.309458
Pioglitazone 5	L	Apex	34.6507	0.608333	0.0955582
Pioglitazone 5	L	Middle	26.5218	0.534667	0.153801
Pioglitazone 5	L	Base	51.1968	0.8125	0.400449
Pioglitazone 5	I	Apex	21.9757	0.494667	0.405753
Pioglitazone 5	I	Middle	20.5342	0.4475	0.152639
Pioglitazone 5	I	Base	45.7212	0.711833	0.400022
Pioglitazone 1	S	Apex	21.0507	0.484333	0.0553465
Pioglitazone 1	S	Middle	50.011	0.769833	0.0634134
Pioglitazone 1	S	Base	68.3252	0.951167	0.402671
Pioglitazone 1	A	Apex	32.1417	0.597	0.110237
Pioglitazone 1	A	Middle	35.8818	0.602	0.212206
Pioglitazone 1	A	Base	77.726	1.06267	0.220316
Pioglitazone 1	L	Apex	24.2823	0.512667	0.109344
Pioglitazone 1	L	Middle	48.4228	0.744833	0.183872
Pioglitazone 1	L	Base	58.396	0.875833	0.327349
Pioglitazone 1	I	Apex	16.4573	0.431833	0.0328652
Pioglitazone 1	I	Middle	69.8197	1.07783	0.0715279
Pioglitazone 1	I	Base	47.6328	0.718	0.216531
Pioglitazone 4	S	Apex	26.1518	0.497167	0.0594522
Pioglitazone 4	S	Middle	18.802	0.476	0.0944862
Pioglitazone 4	S	Base	62.9803	0.896167	0.427023
Pioglitazone 4	A	Apex	61.4402	0.9245	0.122312
Pioglitazone 4	A	Middle	50.1655	0.757333	0.137539
Pioglitazone 4	A	Base	27.2603	0.504167	0.42106
Pioglitazone 4	L	Apex	17.1088	0.436833	0.0540468
Pioglitazone 4	L	Middle	53.873	0.819833	0.18447
Pioglitazone 4	L	Base	38.2277	0.634	0.302991
Pioglitazone 4	I	Apex	14.4018	0.401667	0.0788112
Pioglitazone 4	I	Middle	25.1272	0.524167	0.11194
Pioglitazone 4	I	Base	30.1052	0.543667	0.209029
Pioglitazone 3	S	Apex	61.2565	0.8975	0.605735
Pioglitazone 3	S	Middle	85.744	1.2465	1.04501
Pioglitazone 3	S	Base	84.1068	1.283	1.07893
Pioglitazone 3	A	Apex	81.461	1.19117	0.849437
Pioglitazone 3	A	Middle	78.2122	1.21033	0.616052
Pioglitazone 3	A	Base	77.1455	1.1635	0.655576
Pioglitazone 3	L	Apex	78.06	1.10167	0.626952
Pioglitazone 3	L	Middle	77.4398	1.16333	0.937379
Pioglitazone 3	L	Base	88.0397	1.339	0.775746
Pioglitazone 3	I	Apex	63.6592	0.958167	0.518709
Pioglitazone 3	I	Middle	75.833	1.1325	0.765501
Pioglitazone 3	I	Base	54.6037	0.820667	0.356875
Pioglitazone 2	S	Apex	77.0693	1.1345	0.976239
Pioglitazone 2	S	Middle	75.8782	1.11867	0.433105
Pioglitazone 2	S	Base	72.824	1.06417	0.369489
Pioglitazone 2	A	Apex	80.9212	1.15333	1.43523
Pioglitazone 2	A	Middle	65.0215	0.966	0.462824
Pioglitazone 2	A	Base	68.076	1.04233	0.356798
Pioglitazone 2	L	Apex	88.4195	1.32783	0.640922
Pioglitazone 2	L	Middle	74.7945	1.126	0.305702
Pioglitazone 2	L	Base	73.7842	1.11533	0.460389
Pioglitazone 2	I	Apex	81.8672	1.1855	0.665613
Pioglitazone 2	I	Middle	72.388	1.04267	0.279154
Pioglitazone 2	I	Base	84.5752	1.28417	0.329031
Placebo 1	S	Apex	57.9553	0.856167	0.105515
Placebo 1	S	Middle	65.6152	0.897	0.120622
Placebo 1	S	Base	44.1458	0.706667	0.185661
Placebo 1	A	Apex	64.5148	0.944	0.0977609
Placebo 1	A	Middle	66.0425	0.931333	0.117563
Placebo 1	A	Base	77.8325	1.0855	0.329686
Placebo 1	L	Apex	48.6115	0.757667	0.137864
Placebo 1	L	Middle	50.0695	0.785	0.206536
Placebo 1	L	Base	76.2625	1.09567	0.292396
Placebo 1	I	Apex	37.621	0.647	0.0576732
Placebo 1	I	Middle	47.0985	0.7425	0.134372
Placebo 1	I	Base	63.3192	0.906333	0.166553
Placebo 2	S	Apex	93.5857	1.48367	0.643944
Placebo 2	S	Middle	79.4292	1.213	0.506049
Placebo 2	S	Base	86.3168	1.30167	0.434243
Placebo 2	A	Apex	84.858	1.28217	0.520141
Placebo 2	A	Middle	78.6938	1.216	0.436423
Placebo 2	A	Base	71.8527	1.09467	0.458628
Placebo 2	L	Apex	87.713	1.35733	0.557544
Placebo 2	L	Middle	82.6005	1.2615	0.350921
Placebo 2	L	Base	84.0403	1.24767	0.495327
Placebo 2	I	Apex	87.4575	1.31367	0.770853
Placebo 2	I	Middle	72.5018	1.10567	0.141082
Placebo 2	I	Base	79.3815	1.23317	0.344527
Placebo 3	S	Apex	88.3658	1.35117	0.540861
Placebo 3	S	Middle	87.5147	1.30167	0.46082
Placebo 3	S	Base	86.0257	1.34283	0.445177
Placebo 3	A	Apex	84.1688	1.24417	0.24725
Placebo 3	A	Middle	80.327	1.12667	0.536153
Placebo 3	A	Base	85.3902	1.25117	0.3809
Placebo 3	L	Apex	84.9562	1.2635	0.3885
Placebo 3	L	Middle	91.003	1.412	0.362862
Placebo 3	L	Base	81.118	1.2405	0.495167
Placebo 3	I	Apex	88.7713	1.362	0.505985
Placebo 3	I	Middle	69.4778	1.07583	0.123563
Placebo 3	I	Base	82.5198	1.24283	0.593318
Placebo 4	S	Apex	38.5082	0.621667	0.0211811
Placebo 4	S	Middle	45.647	0.7175	0.0844119
Placebo 4	S	Base	45.968	0.722333	0.140211
Placebo 4	A	Apex	36.1187	0.604	0.0495527
Placebo 4	A	Middle	53.3378	0.8165	0.206124
Placebo 4	A	Base	79.4107	1.09067	0.22194
Placebo 4	L	Apex	50.9115	0.777667	0.0966233
Placebo 4	L	Middle	57.5163	0.904667	0.14986
Placebo 4	L	Base	52.7417	0.810667	0.133194
Placebo 4	I	Apex	54.6163	0.798667	0.0368141
Placebo 4	I	Middle	42.3798	0.716333	0.0519635
Placebo 4	I	Base	26.351	0.539333	0.0640497
Placebo 5	S	Apex	28.4597	0.561333	0.01196
Placebo 5	S	Middle	35.9328	0.633833	0.0539916
Placebo 5	S	Base	40.7122	0.6715	0.0845108
Placebo 5	A	Apex	36.1405	0.623333	0.0285171
Placebo 5	A	Middle	36.395	0.6255	0.0766011
Placebo 5	A	Base	31.4145	0.540833	0.183685
Placebo 5	L	Apex	29.7955	0.568	0.0363304
Placebo 5	L	Middle	39.951	0.668667	0.0796195
Placebo 5	L	Base	50.7555	0.7865	0.150645
Placebo 5	I	Apex	45.2677	0.727833	0.0155902
Placebo 5	I	Middle	22.1205	0.456	0.046695
Placebo 5	I	Base	42.0383	0.679167	0.0697541
Control 2	S	Apex	23.8333	0.487167	0.106321
Control 2	S	Middle	45.2927	0.729333	0.231153
Control 2	S	Base	54.179	0.825667	0.186453
Control 2	A	Apex	14.873	0.385667	0.0553505
Control 2	A	Middle	58.4458	0.8775	0.102896
Control 2	A	Base	65.7287	0.967	0.358539
Control 2	L	Apex	64.7082	0.983167	0.31509
Control 2	L	Middle	69.3453	1.10483	0.249606
Control 2	L	Base	71.047	0.980667	0.290191
Control 2	I	Apex	72.032	1.03233	0.138356
Control 2	I	Middle	61.6985	0.9905	0.192659
Control 2	I	Base	22.1417	0.470833	0.0769198
Control 1	S	Apex	54.2915	0.807	0.0880452
Control 1	S	Middle	60.7787	0.878167	0.185298
Control 1	S	Base	60.0455	0.903667	0.254451
Control 1	A	Apex	37.989	0.6515	0.117533
Control 1	A	Middle	63.3663	0.890667	0.273618
Control 1	A	Base	45.8482	0.698167	5.5462e-08
Control 1	L	Apex	50.0382	0.786167	0.1557
Control 1	L	Middle	33.3752	0.582333	0.124654
Control 1	L	Base	25.335	0.473667	0.157558
Control 1	I	Apex	50.7428	0.7805	0.117992
Control 1	I	Middle	24.1095	0.4675	0.211421
Control 1	I	Base	59.9632	0.874167	0.180184
Control 3	S	Apex	66.382	1.00383	0.196279
Control 3	S	Middle	69.4547	1.05117	0.261473
Control 3	S	Base	83.9027	1.27933	0.241342
Control 3	A	Apex	75.2925	1.1355	0.251888
Control 3	A	Middle	68.0595	1.03833	0.308397
Control 3	A	Base	66.0388	1.00767	0.293411
Control 3	L	Apex	54.9998	0.8485	0.245485
Control 3	L	Middle	60.3698	0.934	0.352199
Control 3	L	Base	44.5048	0.773667	0.2613
Control 3	I	Apex	38.6613	0.623	0.150638
Control 3	I	Middle	51.6525	0.791333	0.193359
Control 3	I	Base	64.7733	0.953167	0.245232
Control 4	S	Apex	41.6455	0.684333	0.0715698
Control 4	S	Middle	34.8032	0.545167	0.144723
Control 4	S	Base	71.6082	1.10017	0.249374
Control 4	A	Apex	32.409	0.560833	0.0980499
Control 4	A	Middle	59.7543	0.9195	0.27506
Control 4	A	Base	62.313	0.963	0.237081
Control 4	L	Apex	54.8078	0.857667	0.194014
Control 4	L	Middle	61.4483	0.917167	0.318934
Control 4	L	Base	57.933	0.932167	0.320244
Control 4	I	Apex	39.923	0.6525	0.118564
Control 4	I	Middle	53.3003	0.793	0.217182
Control 4	I	Base	58.8985	0.910833	0.319309
Control 5	S	Apex	88.3658	1.28867	0.42568
Control 5	S	Middle	87.5147	1.14317	0.422577
Control 5	S	Base	86.0257	1.15217	0.464113
Control 5	A	Apex	84.1688	0.999833	0.468742
Control 5	A	Middle	80.327	1.1145	0.378733
Control 5	A	Base	85.3902	1.0915	0.434219
Control 5	L	Apex	84.9562	1.2905	0.448204
Control 5	L	Middle	91.003	1.31867	0.578128
Control 5	L	Base	81.118	1.22467	0.311297
Control 5	I	Apex	88.7713	1.01267	0.467155
Control 5	I	Middle	69.4778	1.32467	0.43565
Control 5	I	Base	82.5198	1.25117	0.478263

## Sheet: (B) TH Fiber and MHED
Animal	Region	Level	MHED PET 12 Weeks	% TH Fiber in ROI
Pioglitazone 5	S	Apex	1.7399	0.0880452
Pioglitazone 5	S	Middle	2.518	0.185298
Pioglitazone 5	S	Base	3.0121	0.254451
Pioglitazone 5	A	Apex	1.8653	0.117533
Pioglitazone 5	A	Middle	3.41	0.273618
Pioglitazone 5	A	Base	3.6244	5.5462e-08
Pioglitazone 5	L	Apex	1.1626	0.1557
Pioglitazone 5	L	Middle	1.9525	0.124654
Pioglitazone 5	L	Base	2.7596	0.157558
Pioglitazone 5	I	Apex	1.5919	0.117992
Pioglitazone 5	I	Middle	1.4857	0.211421
Pioglitazone 5	I	Base	1.8888	0.180184
Pioglitazone 1	S	Apex	0.573	0.105515
Pioglitazone 1	S	Middle	2.0643	0.120622
Pioglitazone 1	S	Base	2.0259	0.185661
Pioglitazone 1	A	Apex	0.4759	0.0977609
Pioglitazone 1	A	Middle	1.9913	0.117563
Pioglitazone 1	A	Base	2.5087	0.329686
Pioglitazone 1	L	Apex	0.6147	0.137864
Pioglitazone 1	L	Middle	1.5288	0.206536
Pioglitazone 1	L	Base	2.5218	0.292396
Pioglitazone 1	I	Apex	0.551	0.0576732
Pioglitazone 1	I	Middle	0.7807	0.134372
Pioglitazone 1	I	Base	2.2033	0.166553
Pioglitazone 4	S	Apex	2.0154	0.196279
Pioglitazone 4	S	Middle	3.617	0.261473
Pioglitazone 4	S	Base	3.6524	0.241342
Pioglitazone 4	A	Apex	0.9986	0.251888
Pioglitazone 4	A	Middle	2.5441	0.308397
Pioglitazone 4	A	Base	2.9083	0.293411
Pioglitazone 4	L	Apex	1.3279	0.245485
Pioglitazone 4	L	Middle	3.1074	0.352199
Pioglitazone 4	L	Base	3.3585	0.2613
Pioglitazone 4	I	Apex	1.4249	0.150638
Pioglitazone 4	I	Middle	2.2779	0.193359
Pioglitazone 4	I	Base	2.5432	0.245232
Pioglitazone 3	S	Apex	0.2791	0.01196
Pioglitazone 3	S	Middle	1.7106	0.0539916
Pioglitazone 3	S	Base	2.8692	0.0845108
Pioglitazone 3	A	Apex	-0.02379	0.0285171
Pioglitazone 3	A	Middle	1.5378	0.0766011
Pioglitazone 3	A	Base	3.341	0.183685
Pioglitazone 3	L	Apex	-0.25816	0.0363304
Pioglitazone 3	L	Middle	1.2772	0.0796195
Pioglitazone 3	L	Base	2.5062	0.150645
Pioglitazone 3	I	Apex	0.0879	0.0155902
Pioglitazone 3	I	Middle	0.454	0.046695
Pioglitazone 3	I	Base	1.0867	0.0697541
Pioglitazone 2	S	Apex	2.7089	0.0857186
Pioglitazone 2	S	Middle	3.8228	0.234958
Pioglitazone 2	S	Base	3.9255	0.302447
Pioglitazone 2	A	Apex	1.6498	0.112719
Pioglitazone 2	A	Middle	2.797	0.303298
Pioglitazone 2	A	Base	3.906	0.309458
Pioglitazone 2	L	Apex	1.0357	0.0955582
Pioglitazone 2	L	Middle	2.841	0.153801
Pioglitazone 2	L	Base	3.0985	0.400449
Pioglitazone 2	I	Apex	0.4725	0.405753
Pioglitazone 2	I	Middle	1.3847	0.152639
Pioglitazone 2	I	Base	2.2717	0.400022
Placebo 1	S	Apex	-0.20324	0.106321
Placebo 1	S	Middle	1.7903	0.231153
Placebo 1	S	Base	3.862	0.186453
Placebo 1	A	Apex	-0.39324	0.0553505
Placebo 1	A	Middle	0.7915	0.102896
Placebo 1	A	Base	2.007	0.358539
Placebo 1	L	Apex	0.1908	0.31509
Placebo 1	L	Middle	2.3348	0.249606
Placebo 1	L	Base	2.5354	0.290191
Placebo 1	I	Apex	0.0844	0.138356
Placebo 1	I	Middle	1.544	0.192659
Placebo 1	I	Base	2.1276	0.0769198
Placebo 2	S	Apex	0.9567	0.0715698
Placebo 2	S	Middle	2.5895	0.144723
Placebo 2	S	Base	3.7532	0.249374
Placebo 2	A	Apex	1.436	0.0980499
Placebo 2	A	Middle	3.4356	0.27506
Placebo 2	A	Base	3.65	0.237081
Placebo 2	L	Apex	0.7803	0.194014
Placebo 2	L	Middle	2.2224	0.318934
Placebo 2	L	Base	2.8285	0.320244
Placebo 2	I	Apex	0.4945	0.118564
Placebo 2	I	Middle	1.9903	0.217182
Placebo 2	I	Base	2.4051	0.319309
Placebo 3	S	Apex	0.0778	0.0211811
Placebo 3	S	Middle	1.0633	0.0844119
Placebo 3	S	Base	3.5782	0.140211
Placebo 3	A	Apex	0.3915	0.0495527
Placebo 3	A	Middle	1.4633	0.206124
Placebo 3	A	Base	2.9071	0.22194
Placebo 3	L	Apex	0.5726	0.0966233
Placebo 3	L	Middle	1.7922	0.14986
Placebo 3	L	Base	2.4316	0.133194
Placebo 3	I	Apex	0.4306	0.0368141
Placebo 3	I	Middle	0.8107	0.0519635
Placebo 3	I	Base	1.7516	0.0640497
Placebo 4	S	Apex	0.7573	0.0594522
Placebo 4	S	Middle	2.5028	0.0944862
Placebo 4	S	Base	3.2837	0.427023
Placebo 4	A	Apex	1.1178	0.122312
Placebo 4	A	Middle	2.1918	0.137539
Placebo 4	A	Base	2.5832	0.42106
Placebo 4	L	Apex	0.6528	0.0540468
Placebo 4	L	Middle	0.8704	0.18447
Placebo 4	L	Base	1.8833	0.302991
Placebo 4	I	Apex	0.5842	0.0788112
Placebo 4	I	Middle	1.6906	0.11194
Placebo 4	I	Base	2.8898	0.209029
Placebo 5	S	Apex	0.8217	0.0553465
Placebo 5	S	Middle	1.7645	0.0634134
Placebo 5	S	Base	2.8528	0.402671
Placebo 5	A	Apex	0.5351	0.110237
Placebo 5	A	Middle	2.5465	0.212206
Placebo 5	A	Base	3.3421	0.220316
Placebo 5	L	Apex	0.3658	0.109344
Placebo 5	L	Middle	1.4641	0.183872
Placebo 5	L	Base	3.0185	0.327349
Placebo 5	I	Apex	0.3703	0.0328652
Placebo 5	I	Middle	1.4151	0.0715279
Placebo 5	I	Base	2.5081	0.216531

## Sheet: (C) Alpha-Synuclein
Animal	Level	Region	OD in bundle	%AAT in bundle
Control 4	Apex	A	1.098	72.2
Control 4	Apex	A	0.65	39.41
Control 4	Apex	A	0.807	58.567
Control 4	Apex	A	0.871	55.898
Control 4	Apex	A	0.548	29.869
Control 4	Apex	A	0.905	61.229
Control 4	Apex	I	0.515	27.93
Control 4	Apex	I	1.083	75.038
Control 4	Apex	I	0.788	56.531
Control 4	Apex	I	0.61	35.801
Control 4	Apex	I	0.403	17.233
Control 4	Apex	I	0.482	24.013
Control 4	Apex	L	0.987	69.693
Control 4	Apex	L	0.428	20.667
Control 4	Apex	L	1.186	78.869
Control 4	Apex	L	1.097	73.306
Control 4	Apex	L	1.08	72.101
Control 4	Apex	L	1.385	87.183
Control 4	Apex	S	0.579	32.915
Control 4	Apex	S	0.533	28.997
Control 4	Apex	S	1.24	80.468
Control 4	Apex	S	1.015	67.961
Control 4	Apex	S	0.647	38.451
Control 4	Apex	S	0.408	16.408
Control 4	Middle	A	0.759	51.587
Control 4	Middle	A	0.715	48.27
Control 4	Middle	A	0.629	37.01
Control 4	Middle	A	1.071	75.337
Control 4	Middle	A	0.274	7.14
Control 4	Middle	A	0.686	41.801
Control 4	Middle	I	0.518	25.251
Control 4	Middle	I	0.999	78.562
Control 4	Middle	I	0.605	32.255
Control 4	Middle	I	0.948	62.664
Control 4	Middle	I	0.622	33.981
Control 4	Middle	I	0.558	29.383
Control 4	Middle	L	0.727	47.675
Control 4	Middle	L	1.01	67.997
Control 4	Middle	L	0.933	66.011
Control 4	Middle	L	0.836	53.516
Control 4	Middle	L	0.619	36.706
Control 4	Middle	L	0.651	38.53
Control 4	Middle	S	0.473	20.076
Control 4	Middle	S	0.593	34.872
Control 4	Middle	S	0.677	44.46
Control 4	Middle	S	0.591	34.675
Control 4	Middle	S	0.63	34.986
Control 4	Middle	S	0.975	70.201
Control 4	Base	A	0.576	34.181
Control 4	Base	A	0.291	12.99
Control 4	Base	A	0.221	4.766
Control 4	Base	A	0.554	30.272
Control 4	Base	A	0.222	2.58
Control 4	Base	A	1.173	78.542
Control 4	Base	I	0.11	0.496
Control 4	Base	I	0.102	1.109
Control 4	Base	I	0.196	3.909
Control 4	Base	I	0.18	5.888
Control 4	Base	I	0.236	5.522
Control 4	Base	I	0.283	4.339
Control 4	Base	L	0.709	46.689
Control 4	Base	L	0.653	40.068
Control 4	Base	L	0.271	30.198
Control 4	Base	L	0.438	19.723
Control 4	Base	L	0.447	18.719
Control 4	Base	L	0.547	32.576
Control 4	Base	S	0.691	43.367
Control 4	Base	S	0.521	27.813
Control 4	Base	S	0.511	27.215
Control 4	Base	S	0.731	43.985
Control 4	Base	S	0.437	16.366
Control 4	Base	S	0.518	24.577
Placebo 4	Apex	A	1.083	71.204
Placebo 4	Apex	A	1.135	78.202
Placebo 4	Apex	A	0.949	68.739
Placebo 4	Apex	A	0.649	37.309
Placebo 4	Apex	A	1.43	81.712
Placebo 4	Apex	A	0.968	65.238
Placebo 4	Apex	I	0.717	46.751
Placebo 4	Apex	I	0.675	43.14
Placebo 4	Apex	I	0.951	64.926
Placebo 4	Apex	I	1.114	76.275
Placebo 4	Apex	I	0.916	68.776
Placebo 4	Apex	I	0.404	13.899
Placebo 4	Apex	L	0.939	66.205
Placebo 4	Apex	L	1.039	68.682
Placebo 4	Apex	L	0.615	39.432
Placebo 4	Apex	L	0.856	62.898
Placebo 4	Apex	L	0.685	45.208
Placebo 4	Apex	L	1.363	87.393
Placebo 4	Apex	S	0.837	59.133
Placebo 4	Apex	S	0.879	58.59
Placebo 4	Apex	S	0.602	36.052
Placebo 4	Apex	S	0.432	18.648
Placebo 4	Apex	S	0.286	2.951
Placebo 4	Apex	S	0.679	45.424
Placebo 4	Middle	A	0.588	33.485
Placebo 4	Middle	A	0.76	51.497
Placebo 4	Middle	A	0.767	49.831
Placebo 4	Middle	A	0.942	59.187
Placebo 4	Middle	A	0.637	37.261
Placebo 4	Middle	A	0.861	59.389
Placebo 4	Middle	I	0.389	16.309
Placebo 4	Middle	I	0.275	6.531
Placebo 4	Middle	I	0.836	59.779
Placebo 4	Middle	I	0.812	51.594
Placebo 4	Middle	I	0.579	33.946
Placebo 4	Middle	I	0.669	45.67
Placebo 4	Middle	L	0.665	39.125
Placebo 4	Middle	L	0.483	26.251
Placebo 4	Middle	L	0.232	5.999
Placebo 4	Middle	L	0.843	60.511
Placebo 4	Middle	L	0.576	33.9
Placebo 4	Middle	L	0.619	37.725
Placebo 4	Middle	S	0.532	23.733
Placebo 4	Middle	S	0.785	46.286
Placebo 4	Middle	S	0.246	1.592
Placebo 4	Middle	S	0.414	9.319
Placebo 4	Middle	S	0.445	21.251
Placebo 4	Middle	S	0.766	52.203
Placebo 4	Base	A	0.838	55.873
Placebo 4	Base	A	0.817	55.31
Placebo 4	Base	A	0.563	33.369
Placebo 4	Base	A	0.994	69.578
Placebo 4	Base	A	0.668	42.852
Placebo 4	Base	A	1.192	80.316
Placebo 4	Base	I	0.481	24.422
Placebo 4	Base	I	0.975	73.954
Placebo 4	Base	I	0.737	47.803
Placebo 4	Base	I	1.345	84.725
Placebo 4	Base	I	1.242	85.637
Placebo 4	Base	I	0.646	41.063
Placebo 4	Base	L	0.609	36.617
Placebo 4	Base	L	0.654	41.169
Placebo 4	Base	L	0.637	40.606
Placebo 4	Base	L	0.752	49.454
Placebo 4	Base	L	1.001	68.135
Placebo 4	Base	L	1.224	81.196
Placebo 4	Base	S	0.381	18.89
Placebo 4	Base	S	0.816	57.224
Placebo 4	Base	S	0.695	48.194
Placebo 4	Base	S	1.133	78.638
Placebo 4	Base	S	0.13	3.035
Placebo 4	Base	S	0.649	42.977
Pioglitazone 2	Apex	A	0.559	29.825
Pioglitazone 2	Apex	A	0.169	2.314
Pioglitazone 2	Apex	A	0.492	22.446
Pioglitazone 2	Apex	A	0.823	58.802
Pioglitazone 2	Apex	A	0.376	13.604
Pioglitazone 2	Apex	A	0.586	32.511
Pioglitazone 2	Apex	I	0.222	3.756
Pioglitazone 2	Apex	I	0.499	25.248
Pioglitazone 2	Apex	I	0.576	34.346
Pioglitazone 2	Apex	I	0.35	9.488
Pioglitazone 2	Apex	I	0.413	17.36
Pioglitazone 2	Apex	I	0.504	23.783
Pioglitazone 2	Apex	L	0.484	22.417
Pioglitazone 2	Apex	L	0.477	23.94
Pioglitazone 2	Apex	L	0.409	18.4
Pioglitazone 2	Apex	L	0.379	14.239
Pioglitazone 2	Apex	L	0.435	15.425
Pioglitazone 2	Apex	L	0.434	19.603
Pioglitazone 2	Apex	S	0.423	18.018
Pioglitazone 2	Apex	S	0.346	13.375
Pioglitazone 2	Apex	S	0.178	6.138
Pioglitazone 2	Apex	S	0.83	60.021
Pioglitazone 2	Apex	S	0.752	48.108
Pioglitazone 2	Apex	S	0.155	3.272
Pioglitazone 2	Middle	A	0.616	34.248
Pioglitazone 2	Middle	A	0.2	6.467
Pioglitazone 2	Middle	A	0.336	16.133
Pioglitazone 2	Middle	A	0.72	47.656
Pioglitazone 2	Middle	A	0.373	11.028
Pioglitazone 2	Middle	A	0.49	25.663
Pioglitazone 2	Middle	I	0.728	52.144
Pioglitazone 2	Middle	I	0.205	5.061
Pioglitazone 2	Middle	I	0.499	25.643
Pioglitazone 2	Middle	I	0.433	12.706
Pioglitazone 2	Middle	I	0.706	48.276
Pioglitazone 2	Middle	I	0.441	16.272
Pioglitazone 2	Middle	L	0.477	20.447
Pioglitazone 2	Middle	L	0.369	17.805
Pioglitazone 2	Middle	L	0.471	22.343
Pioglitazone 2	Middle	L	0.557	30.843
Pioglitazone 2	Middle	L	0.546	29.86
Pioglitazone 2	Middle	L	0.392	17.591
Pioglitazone 2	Middle	S	0.892	59.376
Pioglitazone 2	Middle	S	1.11	79.237
Pioglitazone 2	Middle	S	0.536	25.942
Pioglitazone 2	Middle	S	0.514	25.074
Pioglitazone 2	Middle	S	1.192	83.517
Pioglitazone 2	Middle	S	1.034	73.966
Pioglitazone 2	Base	A	0.212	8.428
Pioglitazone 2	Base	A	0.611	38.964
Pioglitazone 2	Base	A	0.839	57.587
Pioglitazone 2	Base	A	0.679	43.731
Pioglitazone 2	Base	A	0.793	56.619
Pioglitazone 2	Base	A	0.48	23.073
Pioglitazone 2	Base	I	0.294	5.505
Pioglitazone 2	Base	I	0.248	2.916
Pioglitazone 2	Base	I	0.17	2.037
Pioglitazone 2	Base	I	0.158	0.586
Pioglitazone 2	Base	I	0.384	13.056
Pioglitazone 2	Base	I	0.369	9.674
Pioglitazone 2	Base	L	0.482	22.933
Pioglitazone 2	Base	L	0.724	43.9
Pioglitazone 2	Base	L	0.311	12.01
Pioglitazone 2	Base	L	0.374	16.744
Pioglitazone 2	Base	L	0.243	3.763
Pioglitazone 2	Base	L	0.293	8.177
Pioglitazone 2	Base	S	0.266	9.253
Pioglitazone 2	Base	S	0.61	36.513
Pioglitazone 2	Base	S	0.71	45.544
Pioglitazone 2	Base	S	0.139	2.362
Pioglitazone 2	Base	S	0.296	8.928
Pioglitazone 2	Base	S	0.738	49.063
Pioglitazone 5	Apex	A	0.869	62.129
Pioglitazone 5	Apex	A	1.516	92.152
Pioglitazone 5	Apex	A	1.432	91.413
Pioglitazone 5	Apex	A	1.542	92.42
Pioglitazone 5	Apex	A	0.933	67.313
Pioglitazone 5	Apex	A	1.11	80.783
Pioglitazone 5	Apex	I	1.162	75.106
Pioglitazone 5	Apex	I	1.043	74.825
Pioglitazone 5	Apex	I	0.992	65.887
Pioglitazone 5	Apex	I	1.072	76.359
Pioglitazone 5	Apex	I	1.132	78.021
Pioglitazone 5	Apex	I	1.148	73.035
Pioglitazone 5	Apex	L	0.767	59.18
Pioglitazone 5	Apex	L	0.557	28.874
Pioglitazone 5	Apex	L	0.847	59.786
Pioglitazone 5	Apex	L	0.71	46.322
Pioglitazone 5	Apex	L	0.605	34.191
Pioglitazone 5	Apex	L	0.616	37.309
Pioglitazone 5	Apex	S	1.531	93.466
Pioglitazone 5	Apex	S	0.93	63.571
Pioglitazone 5	Apex	S	1.03	73.832
Pioglitazone 5	Apex	S	1.354	92.198
Pioglitazone 5	Apex	S	0.988	71.126
Pioglitazone 5	Apex	S	0.898	66.867
Pioglitazone 5	Middle	A	1.067	79.308
Pioglitazone 5	Middle	A	0.378	14.709
Pioglitazone 5	Middle	A	0.513	29.186
Pioglitazone 5	Middle	A	0.44	23.107
Pioglitazone 5	Middle	A	1.025	80.642
Pioglitazone 5	Middle	A	0.944	70.545
Pioglitazone 5	Middle	I	0.876	60.299
Pioglitazone 5	Middle	I	0.583	34.044
Pioglitazone 5	Middle	I	0.784	55.382
Pioglitazone 5	Middle	I	1.015	72.967
Pioglitazone 5	Middle	I	1.127	76.233
Pioglitazone 5	Middle	I	0.569	33.814
Pioglitazone 5	Middle	L	0.828	62.688
Pioglitazone 5	Middle	L	1.025	77.285
Pioglitazone 5	Middle	L	0.978	72.498
Pioglitazone 5	Middle	L	0.624	38.647
Pioglitazone 5	Middle	L	1.187	85.221
Pioglitazone 5	Middle	L	0.726	49.215
Pioglitazone 5	Middle	S	0.383	17.452
Pioglitazone 5	Middle	S	1.329	89.935
Pioglitazone 5	Middle	S	1.195	84.711
Pioglitazone 5	Middle	S	1.135	82.33
Pioglitazone 5	Middle	S	0.843	60.174
Pioglitazone 5	Middle	S	1.058	80.105
Pioglitazone 5	Base	A	1.41	94.643
Pioglitazone 5	Base	A	0.786	61.228
Pioglitazone 5	Base	A	1.04	75.115
Pioglitazone 5	Base	A	1.023	74.63
Pioglitazone 5	Base	A	1.094	75.959
Pioglitazone 5	Base	A	0.862	59.875
Pioglitazone 5	Base	I	1.11	78.684
Pioglitazone 5	Base	I	1.352	89.404
Pioglitazone 5	Base	I	1.182	84.863
Pioglitazone 5	Base	I	1.009	77.967
Pioglitazone 5	Base	I	0.685	43.739
Pioglitazone 5	Base	I	0.883	74.058
Pioglitazone 5	Base	L	1.019	68.477
Pioglitazone 5	Base	L	0.115	0.281
Pioglitazone 5	Base	L	0.141	0.41
Pioglitazone 5	Base	L	1.07	72.963
Pioglitazone 5	Base	L	1.124	73.615
Pioglitazone 5	Base	L	1.132	79.459
Pioglitazone 5	Base	S	0.895	62.142
Pioglitazone 5	Base	S	0.686	42.381
Pioglitazone 5	Base	S	1.129	80.085
Pioglitazone 5	Base	S	1.035	72.388
Pioglitazone 5	Base	S	0.5	46.514
Pioglitazone 5	Base	S	0.997	65.077
Placebo 2	Apex	A	0.29	3.35
Placebo 2	Apex	A	0.358	12.844
Placebo 2	Apex	A	0.352	13.418
Placebo 2	Apex	A	0.316	4.23
Placebo 2	Apex	A	0.33	9.212
Placebo 2	Apex	A	0.392	16.673
Placebo 2	Apex	I	0.231	5.458
Placebo 2	Apex	I	0.769	52.27
Placebo 2	Apex	I	0.487	26.408
Placebo 2	Apex	I	0.63	36.905
Placebo 2	Apex	I	0.637	37.205
Placebo 2	Apex	I	0.37	14.452
Placebo 2	Apex	L	0.108	1.28
Placebo 2	Apex	L	0.618	36.929
Placebo 2	Apex	L	0.427	23.162
Placebo 2	Apex	L	1.107	77.626
Placebo 2	Apex	L	0.508	26.613
Placebo 2	Apex	L	0.325	8.516
Placebo 2	Apex	S	0.565	33.891
Placebo 2	Apex	S	0.22	1.352
Placebo 2	Apex	S	0.275	4.684
Placebo 2	Apex	S	0.324	8.164
Placebo 2	Apex	S	0.802	66.351
Placebo 2	Apex	S	0.377	15.558
Placebo 2	Middle	A	0.57	38.622
Placebo 2	Middle	A	0.476	24.649
Placebo 2	Middle	A	0.4	19.632
Placebo 2	Middle	A	0.848	58.967
Placebo 2	Middle	A	0.652	43.04
Placebo 2	Middle	A	0.373	16.256
Placebo 2	Middle	I	1.004	35.22
Placebo 2	Middle	I	1.079	56.333
Placebo 2	Middle	I	1.007	35.814
Placebo 2	Middle	I	0.964	38.602
Placebo 2	Middle	I	1.015	39.595
Placebo 2	Middle	I	0.954	28.735
Placebo 2	Middle	L	1.103	41.315
Placebo 2	Middle	L	0.766	3.686
Placebo 2	Middle	L	0.816	4.176
Placebo 2	Middle	L	0.896	43.263
Placebo 2	Middle	L	0.963	20.97
Placebo 2	Middle	L	1.27	78.547
Placebo 2	Middle	S	0.479	27.161
Placebo 2	Middle	S	0.406	19.542
Placebo 2	Middle	S	1.045	78.757
Placebo 2	Middle	S	1.077	73.212
Placebo 2	Middle	S	0.612	42.958
Placebo 2	Middle	S	0.851	61.424
Placebo 2	Base	A	0.851	59.772
Placebo 2	Base	A	0.423	17.932
Placebo 2	Base	A	0.418	19.432
Placebo 2	Base	A	0.953	63.487
Placebo 2	Base	A	0.518	27.809
Placebo 2	Base	A	0.36	12.62
Placebo 2	Base	I	0.896	22.037
Placebo 2	Base	I	0.812	5.497
Placebo 2	Base	I	0.935	43.677
Placebo 2	Base	I	1.024	41.742
Placebo 2	Base	I	1.615	86.08
Placebo 2	Base	I	1.065	47.896
Placebo 2	Base	L	1.227	64.282
Placebo 2	Base	L	0.825	9.712
Placebo 2	Base	L	1.366	77.171
Placebo 2	Base	L	0.673	43.926
Placebo 2	Base	L	1.163	52.261
Placebo 2	Base	L	0.952	25.207
Placebo 2	Base	S	1.277	75.529
Placebo 2	Base	S	1.093	37.857
Placebo 2	Base	S	1.295	73.07
Placebo 2	Base	S	1.336	78.539
Placebo 2	Base	S	1.124	58.443
Placebo 2	Base	S	1.296	80.647
Control 3	Apex	A	0.634	39.816
Control 3	Apex	A	1.196	78.458
Control 3	Apex	A	0.952	61.249
Control 3	Apex	A	0.994	68.437
Control 3	Apex	A	0.833	54.195
Control 3	Apex	A	1.466	87.35
Control 3	Apex	I	0.932	62.631
Control 3	Apex	I	1.321	84.405
Control 3	Apex	I	1.068	77.142
Control 3	Apex	I	1.152	77.178
Control 3	Apex	I	0.996	68.704
Control 3	Apex	I	0.917	66.379
Control 3	Apex	L	1.296	90.077
Control 3	Apex	L	0.427	15.792
Control 3	Apex	L	0.476	23.065
Control 3	Apex	L	0.324	8.329
Control 3	Apex	L	0.591	34.917
Control 3	Apex	L	1.467	88.283
Control 3	Apex	S	0.944	67.051
Control 3	Apex	S	0.988	73.434
Control 3	Apex	S	0.374	12.232
Control 3	Apex	S	0.539	28.408
Control 3	Apex	S	0.975	65.572
Control 3	Apex	S	1.002	74.727
Control 3	Middle	A	0.8	61.446
Control 3	Middle	A	1.255	85.254
Control 3	Middle	A	1.298	84.839
Control 3	Middle	A	1.067	72.698
Control 3	Middle	A	1.287	82.531
Control 3	Middle	A	0.788	49.973
Control 3	Middle	I	0.387	11.518
Control 3	Middle	I	1.405	93.937
Control 3	Middle	I	0.261	2.876
Control 3	Middle	I	1.076	86.387
Control 3	Middle	I	0.983	75.616
Control 3	Middle	I	0.623	38.88
Control 3	Middle	L	1.457	92.354
Control 3	Middle	L	1.217	88.771
Control 3	Middle	L	0.562	32.455
Control 3	Middle	L	1.244	90.737
Control 3	Middle	L	0.756	54.596
Control 3	Middle	L	0.878	69.494
Control 3	Middle	S	1.347	91.447
Control 3	Middle	S	0.515	27.952
Control 3	Middle	S	0.974	76.876
Control 3	Middle	S	0.431	16.209
Control 3	Middle	S	1.31	87.79
Control 3	Middle	S	0.632	40.602
Control 3	Base	A	1.07	74.558
Control 3	Base	A	1.546	93.342
Control 3	Base	A	0.757	53.159
Control 3	Base	A	1.285	89.732
Control 3	Base	A	1.178	80.241
Control 3	Base	A	0.477	25.698
Control 3	Base	I	1.048	71.704
Control 3	Base	I	0.752	51.58
Control 3	Base	I	1.359	88.185
Control 3	Base	I	0.877	65.536
Control 3	Base	I	0.968	69.804
Control 3	Base	I	1.245	79.19
Control 3	Base	L	0.947	66.827
Control 3	Base	L	0.946	67.798
Control 3	Base	L	0.939	65.943
Control 3	Base	L	0.802	58.59
Control 3	Base	L	0.854	61.84
Control 3	Base	L	1.281	86.038
Control 3	Base	S	1.306	90.541
Control 3	Base	S	1.475	93.697
Control 3	Base	S	0.851	60.096
Control 3	Base	S	0.995	71.029
Control 3	Base	S	0.293	10.642
Control 3	Base	S	0.301	1.825
Control 1	Apex	A	0.698	41.214
Control 1	Apex	A	0.444	16.564
Control 1	Apex	A	0.406	13.995
Control 1	Apex	A	0.459	17.854
Control 1	Apex	A	0.786	53.632
Control 1	Apex	A	0.605	36.516
Control 1	Apex	I	0.884	63.948
Control 1	Apex	I	0.95	60.597
Control 1	Apex	I	1.057	75.24
Control 1	Apex	I	1.275	90.867
Control 1	Apex	I	0.81	57.941
Control 1	Apex	I	1.196	85.756
Control 1	Apex	L	0.759	50.15
Control 1	Apex	L	0.392	18.151
Control 1	Apex	L	0.866	65.809
Control 1	Apex	L	1.012	77.656
Control 1	Apex	L	0.555	21.854
Control 1	Apex	L	0.782	53.138
Control 1	Apex	S	0.926	70.749
Control 1	Apex	S	1.077	74.419
Control 1	Apex	S	0.946	70.023
Control 1	Apex	S	0.848	60.891
Control 1	Apex	S	0.446	15.84
Control 1	Apex	S	0.575	34.602
Control 1	Middle	A	1.3	93.115
Control 1	Middle	A	0.78	60.321
Control 1	Middle	A	1.285	84.437
Control 1	Middle	A	1.517	96.245
Control 1	Middle	A	1.172	87.42
Control 1	Middle	A	1.387	89.923
Control 1	Middle	I	1.478	93.21
Control 1	Middle	I	1.367	89.017
Control 1	Middle	I	1.162	82.802
Control 1	Middle	I	1.407	95.598
Control 1	Middle	I	1.458	93.381
Control 1	Middle	I	1.513	95.898
Control 1	Middle	L	1.191	85.008
Control 1	Middle	L	1.359	86.777
Control 1	Middle	L	1.152	74.556
Control 1	Middle	L	1.404	92.82
Control 1	Middle	L	1.361	93.98
Control 1	Middle	L	1.517	93.617
Control 1	Middle	S	1.507	93.421
Control 1	Middle	S	1.577	94.454
Control 1	Middle	S	1.378	90.268
Control 1	Middle	S	1.547	96.525
Control 1	Middle	S	1.313	83.664
Control 1	Middle	S	1.47	91.547
Control 1	Base	A	0.391	14.097
Control 1	Base	A	1.492	92.001
Control 1	Base	A	1.292	86.582
Control 1	Base	A	1.461	89.623
Control 1	Base	A	1.548	95.896
Control 1	Base	A	1.137	78.345
Control 1	Base	I	0.817	53.994
Control 1	Base	I	1.47	92.786
Control 1	Base	I	1.148	78.618
Control 1	Base	I	1.14	75.406
Control 1	Base	I	0.936	64.041
Control 1	Base	I	0.705	49.342
Control 1	Base	L	0.694	46.479
Control 1	Base	L	0.566	34.131
Control 1	Base	L	0.756	49.898
Control 1	Base	L	1.297	85.716
Control 1	Base	L	0.685	46.098
Control 1	Base	L	1.302	88.396
Control 1	Base	S	1.256	81.304
Control 1	Base	S	0.766	51.891
Control 1	Base	S	0.87	60.928
Control 1	Base	S	0.857	62.396
Control 1	Base	S	0.874	63.529
Control 1	Base	S	0.744	54.748
Pioglitazone 1	Apex	A	0.569	31.884
Pioglitazone 1	Apex	A	0.349	7.473
Pioglitazone 1	Apex	A	0.422	14.908
Pioglitazone 1	Apex	A	0.383	16.141
Pioglitazone 1	Apex	A	0.31	7.661
Pioglitazone 1	Apex	A	0.331	7.717
Pioglitazone 1	Apex	I	0.243	3.673
Pioglitazone 1	Apex	I	0.998	80.396
Pioglitazone 1	Apex	I	1.046	72.66
Pioglitazone 1	Apex	I	0.882	64.733
Pioglitazone 1	Apex	I	0.122	0
Pioglitazone 1	Apex	I	0.383	6.948
Pioglitazone 1	Apex	L	0.215	2.082
Pioglitazone 1	Apex	L	0.416	21.059
Pioglitazone 1	Apex	L	0.667	41.18
Pioglitazone 1	Apex	L	0.624	40.495
Pioglitazone 1	Apex	L	0.504	29.266
Pioglitazone 1	Apex	L	0.462	20.764
Pioglitazone 1	Apex	S	0.717	47.794
Pioglitazone 1	Apex	S	0.929	64.449
Pioglitazone 1	Apex	S	0.214	6.382
Pioglitazone 1	Apex	S	0.36	10.324
Pioglitazone 1	Apex	S	0.367	11.044
Pioglitazone 1	Apex	S	0.636	36.138
Pioglitazone 1	Middle	A	0.746	52.368
Pioglitazone 1	Middle	A	0.703	49.201
Pioglitazone 1	Middle	A	0.733	44.764
Pioglitazone 1	Middle	A	0.714	48.782
Pioglitazone 1	Middle	A	1.008	71.007
Pioglitazone 1	Middle	A	0.887	63.097
Pioglitazone 1	Middle	I	0.877	68.631
Pioglitazone 1	Middle	I	1.253	90.072
Pioglitazone 1	Middle	I	0.462	21.451
Pioglitazone 1	Middle	I	0.665	43.953
Pioglitazone 1	Middle	I	0.531	32.312
Pioglitazone 1	Middle	I	1.239	87.508
Pioglitazone 1	Middle	L	1.355	89.914
Pioglitazone 1	Middle	L	0.625	40.254
Pioglitazone 1	Middle	L	0.8	52.124
Pioglitazone 1	Middle	L	1.276	89.678
Pioglitazone 1	Middle	L	1.008	69.612
Pioglitazone 1	Middle	L	0.876	59.283
Pioglitazone 1	Middle	S	0.659	42.359
Pioglitazone 1	Middle	S	1.297	89.968
Pioglitazone 1	Middle	S	0.581	36.627
Pioglitazone 1	Middle	S	1.151	84.618
Pioglitazone 1	Middle	S	0.803	56.867
Pioglitazone 1	Middle	S	0.779	52.028
Pioglitazone 1	Base	A	0.324	11.82
Pioglitazone 1	Base	A	0.409	19.575
Pioglitazone 1	Base	A	0.629	39.839
Pioglitazone 1	Base	A	0.859	60.129
Pioglitazone 1	Base	A	0.196	3.396
Pioglitazone 1	Base	A	0.82	55.621
Pioglitazone 1	Base	I	0.315	5.981
Pioglitazone 1	Base	I	0.214	2.319
Pioglitazone 1	Base	I	0.792	50.643
Pioglitazone 1	Base	I	0.864	62.345
Pioglitazone 1	Base	I	1.378	90.432
Pioglitazone 1	Base	I	0.564	32.978
Pioglitazone 1	Base	L	0.492	21.7
Pioglitazone 1	Base	L	0.209	3.255
Pioglitazone 1	Base	L	1.007	74.891
Pioglitazone 1	Base	L	0.451	19.008
Pioglitazone 1	Base	L	1.14	78.038
Pioglitazone 1	Base	L	0.644	37.845
Pioglitazone 1	Base	S	0.419	20.846
Pioglitazone 1	Base	S	0.913	64.667
Pioglitazone 1	Base	S	0.581	36.076
Pioglitazone 1	Base	S	0.571	33.027
Pioglitazone 1	Base	S	0.436	22.311
Pioglitazone 1	Base	S	0.395	21.183
Placebo 3	Apex	A	0.831	60.86
Placebo 3	Apex	A	0.845	62.078
Placebo 3	Apex	A	0.661	44.386
Placebo 3	Apex	A	0.529	29.508
Placebo 3	Apex	A	0.53	25.644
Placebo 3	Apex	A	0.896	68.857
Placebo 3	Apex	I	0.74	50.209
Placebo 3	Apex	I	0.976	76.895
Placebo 3	Apex	I	0.605	36.296
Placebo 3	Apex	I	0.728	54.6
Placebo 3	Apex	I	0.922	72.402
Placebo 3	Apex	I	0.501	20.523
Placebo 3	Apex	L	1.128	89.103
Placebo 3	Apex	L	0.489	22.43
Placebo 3	Apex	L	0.693	49.398
Placebo 3	Apex	L	0.266	2.602
Placebo 3	Apex	L	0.646	39.605
Placebo 3	Apex	L	0.807	59.421
Placebo 3	Apex	S	0.676	47.151
Placebo 3	Apex	S	0.748	59.282
Placebo 3	Apex	S	0.602	32.315
Placebo 3	Apex	S	1.063	81.466
Placebo 3	Apex	S	1.045	75.181
Placebo 3	Apex	S	0.931	69.483
Placebo 3	Middle	A	1.137	83.886
Placebo 3	Middle	A	1.098	78.854
Placebo 3	Middle	A	0.825	64.425
Placebo 3	Middle	A	0.359	5.975
Placebo 3	Middle	A	0.766	53.437
Placebo 3	Middle	A	1.264	84.191
Placebo 3	Middle	I	1.186	81.901
Placebo 3	Middle	I	1.31	90.382
Placebo 3	Middle	I	0.85	61.893
Placebo 3	Middle	I	0.85	64.573
Placebo 3	Middle	I	1.017	75.634
Placebo 3	Middle	I	1.163	81.708
Placebo 3	Middle	L	0.911	67.323
Placebo 3	Middle	L	0.717	45.259
Placebo 3	Middle	L	0.781	55.381
Placebo 3	Middle	L	0.876	64.046
Placebo 3	Middle	L	1.322	85.24
Placebo 3	Middle	L	1.136	79.998
Placebo 3	Middle	S	0.952	72.625
Placebo 3	Middle	S	0.702	48.004
Placebo 3	Middle	S	1.116	82.919
Placebo 3	Middle	S	1.451	96.299
Placebo 3	Middle	S	0.785	59.672
Placebo 3	Middle	S	1.425	90.506
Placebo 3	Base	A	0.508	30.454
Placebo 3	Base	A	0.374	16.459
Placebo 3	Base	A	0.446	19.85
Placebo 3	Base	A	0.52	26.656
Placebo 3	Base	A	0.644	41.283
Placebo 3	Base	A	0.348	10.443
Placebo 3	Base	I	0.499	26.577
Placebo 3	Base	I	0.656	41.87
Placebo 3	Base	I	0.375	17.306
Placebo 3	Base	I	0.564	31.973
Placebo 3	Base	I	0.316	13.128
Placebo 3	Base	I	0.279	4.389
Placebo 3	Base	L	0.76	52.79
Placebo 3	Base	L	0.459	18.792
Placebo 3	Base	L	0.327	11.638
Placebo 3	Base	L	0.489	21.947
Placebo 3	Base	L	0.696	49.217
Placebo 3	Base	L	0.656	44.871
Placebo 3	Base	S	0.326	9.297
Placebo 3	Base	S	0.304	12.755
Placebo 3	Base	S	0.881	69.944
Placebo 3	Base	S	0.393	15.772
Placebo 3	Base	S	0.702	44.774
Placebo 3	Base	S	0.437	23.399
Placebo 1	Apex	A	0.387	13.135
Placebo 1	Apex	A	0.264	3.91
Placebo 1	Apex	A	0.11	0.634
Placebo 1	Apex	A	0.108	0.844
Placebo 1	Apex	A	0.36	13.04
Placebo 1	Apex	A	0.539	32.733
Placebo 1	Apex	I	0.196	1.618
Placebo 1	Apex	I	0.327	10.567
Placebo 1	Apex	I	0.637	39.03
Placebo 1	Apex	I	0.541	29.439
Placebo 1	Apex	I	0.696	48.181
Placebo 1	Apex	I	0.994	67.851
Placebo 1	Apex	L	0.438	18.622
Placebo 1	Apex	L	0.354	8.751
Placebo 1	Apex	L	0.246	6.438
Placebo 1	Apex	L	0.559	29.569
Placebo 1	Apex	L	0.341	11.242
Placebo 1	Apex	L	0.222	7.798
Placebo 1	Apex	S	0.37	10.904
Placebo 1	Apex	S	0.126	0.546
Placebo 1	Apex	S	0.371	9.823
Placebo 1	Apex	S	0.303	9.186
Placebo 1	Apex	S	0.169	2.415
Placebo 1	Apex	S	0.264	3.534
Placebo 1	Middle	A	0.67	41.534
Placebo 1	Middle	A	0.678	42.142
Placebo 1	Middle	A	0.267	2.91
Placebo 1	Middle	A	0.388	13.534
Placebo 1	Middle	A	0.611	34.702
Placebo 1	Middle	A	0.469	26.338
Placebo 1	Middle	I	0.456	23.338
Placebo 1	Middle	I	0.336	5.449
Placebo 1	Middle	I	0.192	2.364
Placebo 1	Middle	I	0.246	6.268
Placebo 1	Middle	I	0.54	29.331
Placebo 1	Middle	I	0.413	13.418
Placebo 1	Middle	L	0.487	22.875
Placebo 1	Middle	L	0.252	5.29
Placebo 1	Middle	L	0.519	27.972
Placebo 1	Middle	L	0.403	16.721
Placebo 1	Middle	L	0.438	16.746
Placebo 1	Middle	L	0.172	1.556
Placebo 1	Middle	S	0.507	25.934
Placebo 1	Middle	S	0.651	41.147
Placebo 1	Middle	S	0.888	73.524
Placebo 1	Middle	S	0.601	33.812
Placebo 1	Middle	S	0.363	9.872
Placebo 1	Middle	S	0.66	38.692
Placebo 1	Base	A	1.016	78.11
Placebo 1	Base	A	0.218	6.735
Placebo 1	Base	A	0.171	2.183
Placebo 1	Base	A	0.246	5.956
Placebo 1	Base	A	0.438	16.253
Placebo 1	Base	A	0.63	41.165
Placebo 1	Base	I	0.182	1.319
Placebo 1	Base	I	0.068	0
Placebo 1	Base	I	0.173	0.663
Placebo 1	Base	I	0.296	9.118
Placebo 1	Base	I	0.255	3.152
Placebo 1	Base	I	0.078	0
Placebo 1	Base	L	0.127	0
Placebo 1	Base	L	0.243	3.015
Placebo 1	Base	L	0.058	0
Placebo 1	Base	L	0.049	0
Placebo 1	Base	L	0.842	59.471
Placebo 1	Base	L	0.433	14.632
Placebo 1	Base	S	0.489	19.3
Placebo 1	Base	S	0.398	13.707
Placebo 1	Base	S	0.466	19.565
Placebo 1	Base	S	0.099	0
Placebo 1	Base	S	0.697	50.833
Placebo 1	Base	S	0.366	15.848
Pioglitazone 3	Apex	A	0.09	0.546
Pioglitazone 3	Apex	A	0.19	1.44
Pioglitazone 3	Apex	A	0.082	0.026
Pioglitazone 3	Apex	A	0.156	1.003
Pioglitazone 3	Apex	A	0.098	0.004
Pioglitazone 3	Apex	A	0.107	0.176
Pioglitazone 3	Apex	I	0.13	0.946
Pioglitazone 3	Apex	I	0.234	5.089
Pioglitazone 3	Apex	I	0.283	1.51
Pioglitazone 3	Apex	I	0.226	5.821
Pioglitazone 3	Apex	I	0.288	13.542
Pioglitazone 3	Apex	I	0.517	31.189
Pioglitazone 3	Apex	L	0.222	6.387
Pioglitazone 3	Apex	L	0.3	4.948
Pioglitazone 3	Apex	L	0.164	2.142
Pioglitazone 3	Apex	L	0.092	0.598
Pioglitazone 3	Apex	L	0.1	1.294
Pioglitazone 3	Apex	L	0.188	3.877
Pioglitazone 3	Apex	S	0.314	6.367
Pioglitazone 3	Apex	S	0.242	5.496
Pioglitazone 3	Apex	S	0.25	1.185
Pioglitazone 3	Apex	S	0.256	1.23
Pioglitazone 3	Apex	S	0.384	11.761
Pioglitazone 3	Apex	S	0.038	0.215
Pioglitazone 3	Middle	A	0.296	9.87
Pioglitazone 3	Middle	A	0.294	12.12
Pioglitazone 3	Middle	A	0.744	50.87
Pioglitazone 3	Middle	A	0.321	8.443
Pioglitazone 3	Middle	A	0.233	3.723
Pioglitazone 3	Middle	A	0.237	5.949
Pioglitazone 3	Middle	I	0.396	15.748
Pioglitazone 3	Middle	I	0.261	9.011
Pioglitazone 3	Middle	I	0.922	66.472
Pioglitazone 3	Middle	I	0.277	7.618
Pioglitazone 3	Middle	I	0.31	6.729
Pioglitazone 3	Middle	I	0.406	12.545
Pioglitazone 3	Middle	L	1.139	75.625
Pioglitazone 3	Middle	L	0.276	10.927
Pioglitazone 3	Middle	L	0.323	11.82
Pioglitazone 3	Middle	L	0.267	10.48
Pioglitazone 3	Middle	L	0.523	28.969
Pioglitazone 3	Middle	L	0.197	4.582
Pioglitazone 3	Middle	S	0.639	39.178
Pioglitazone 3	Middle	S	0.303	10.493
Pioglitazone 3	Middle	S	0.481	28.225
Pioglitazone 3	Middle	S	0.412	19.237
Pioglitazone 3	Middle	S	0.493	25.089
Pioglitazone 3	Middle	S	0.53	25.847
Pioglitazone 3	Base	A	0.415	18.891
Pioglitazone 3	Base	A	0.256	9.445
Pioglitazone 3	Base	A	0.251	3.419
Pioglitazone 3	Base	A	0.19	1.142
Pioglitazone 3	Base	A	0.469	20.181
Pioglitazone 3	Base	A	0.236	4.513
Pioglitazone 3	Base	I	0.169	2.893
Pioglitazone 3	Base	I	0.269	7.329
Pioglitazone 3	Base	I	0.221	0.196
Pioglitazone 3	Base	I	0.283	7.82
Pioglitazone 3	Base	I	0.194	1.224
Pioglitazone 3	Base	I	0.177	3.247
Pioglitazone 3	Base	L	0.276	9.453
Pioglitazone 3	Base	L	0.342	12.056
Pioglitazone 3	Base	L	0.112	3.465
Pioglitazone 3	Base	L	0.223	7.556
Pioglitazone 3	Base	L	0.321	11.62
Pioglitazone 3	Base	L	0.615	37.899
Pioglitazone 3	Base	S	0.317	6.425
Pioglitazone 3	Base	S	0.309	5.782
Pioglitazone 3	Base	S	0.213	2.102
Pioglitazone 3	Base	S	0.473	26.246
Pioglitazone 3	Base	S	0.101	1.622
Pioglitazone 3	Base	S	0.393	13.554
Control 5	Apex	A	0.548	29.758
Control 5	Apex	A	0.494	24.694
Control 5	Apex	A	0.373	10.572
Control 5	Apex	A	0.437	16.491
Control 5	Apex	A	1.325	87.205
Control 5	Apex	A	0.827	57.721
Control 5	Apex	I	0.937	64.638
Control 5	Apex	I	1.004	71.021
Control 5	Apex	I	0.754	51.827
Control 5	Apex	I	0.478	48.714
Control 5	Apex	I	0.477	18.024
Control 5	Apex	I	0.269	5.67
Control 5	Apex	L	0.555	30.099
Control 5	Apex	L	0.556	30.216
Control 5	Apex	L	0.555	35.098
Control 5	Apex	L	0.566	30.227
Control 5	Apex	L	0.5	23.343
Control 5	Apex	L	0.453	14.807
Control 5	Apex	S	0.739	48.036
Control 5	Apex	S	0.82	56.737
Control 5	Apex	S	0.812	59.77
Control 5	Apex	S	0.955	74.455
Control 5	Apex	S	1.274	90.877
Control 5	Apex	S	1.205	86.799
Control 5	Middle	A	0.6	36.242
Control 5	Middle	A	0.467	16.462
Control 5	Middle	A	0.941	81.718
Control 5	Middle	A	0.767	53.705
Control 5	Middle	A	0.814	61.891
Control 5	Middle	A	0.143	0
Control 5	Middle	I	1.225	93.651
Control 5	Middle	I	0.893	66.489
Control 5	Middle	I	0.787	54.572
Control 5	Middle	I	1.472	95.324
Control 5	Middle	I	1.297	93.123
Control 5	Middle	I	0.83	60.316
Control 5	Middle	L	0.92	74.855
Control 5	Middle	L	1.018	81.303
Control 5	Middle	L	0.91	68.583
Control 5	Middle	L	0.572	28.828
Control 5	Middle	L	0.719	47.133
Control 5	Middle	L	0.809	59.116
Control 5	Middle	S	1.095	78.718
Control 5	Middle	S	1.479	95.715
Control 5	Middle	S	1.192	89.123
Control 5	Middle	S	1.057	77.698
Control 5	Middle	S	1.172	86.525
Control 5	Middle	S	0.536	27.282
Control 5	Base	A	0.08	0.171
Control 5	Base	A	0.324	12.11
Control 5	Base	A	0.642	41.653
Control 5	Base	A	1.105	76.338
Control 5	Base	A	1.638	96.218
Control 5	Base	A	1.259	90.479
Control 5	Base	I	0.298	4.71
Control 5	Base	I	0.337	4.619
Control 5	Base	I	0.672	38.735
Control 5	Base	I	0.565	32.796
Control 5	Base	I	0.6	36.32
Control 5	Base	I	0.078	0
Control 5	Base	L	1.18	91.672
Control 5	Base	L	1.125	85.396
Control 5	Base	L	0.96	69.936
Control 5	Base	L	1.116	85.689
Control 5	Base	L	0.584	34.667
Control 5	Base	L	0.347	6.576
Control 5	Base	S	0.885	69.725
Control 5	Base	S	0.861	65.663
Control 5	Base	S	1.19	89.331
Control 5	Base	S	0.557	28.154
Control 5	Base	S	1.005	77.676
Control 5	Base	S	1.115	80.91
Placebo 5	Apex	A	0.813	51.56
Placebo 5	Apex	A	0.323	14.373
Placebo 5	Apex	A	1.034	68.714
Placebo 5	Apex	A	0.339	11.131
Placebo 5	Apex	A	0.334	11.456
Placebo 5	Apex	A	0.287	7.222
Placebo 5	Apex	I	0.326	8.942
Placebo 5	Apex	I	0.609	32.924
Placebo 5	Apex	I	0.526	29.545
Placebo 5	Apex	I	0.621	40.794
Placebo 5	Apex	I	0.642	38.052
Placebo 5	Apex	I	0.939	67.887
Placebo 5	Apex	L	0.244	9.97
Placebo 5	Apex	L	0.39	20.449
Placebo 5	Apex	L	0.921	61.023
Placebo 5	Apex	L	0.618	35.234
Placebo 5	Apex	L	1.365	88.06
Placebo 5	Apex	L	0.919	67.35
Placebo 5	Apex	S	0.422	14.466
Placebo 5	Apex	S	0.594	30.942
Placebo 5	Apex	S	0.553	33.193
Placebo 5	Apex	S	0.136	0.551
Placebo 5	Apex	S	0.438	21.115
Placebo 5	Apex	S	0.499	23.593
Placebo 5	Middle	A	1.051	71.73
Placebo 5	Middle	A	0.902	64.027
Placebo 5	Middle	A	0.942	67.114
Placebo 5	Middle	A	0.704	48.326
Placebo 5	Middle	A	1.037	73.993
Placebo 5	Middle	A	1.092	76.336
Placebo 5	Middle	I	1.146	79.667
Placebo 5	Middle	I	0.497	27.734
Placebo 5	Middle	I	1.094	77.137
Placebo 5	Middle	I	0.396	16.322
Placebo 5	Middle	I	1.169	78.346
Placebo 5	Middle	I	0.529	27.301
Placebo 5	Middle	L	0.598	34.837
Placebo 5	Middle	L	1.19	86.121
Placebo 5	Middle	L	1.241	81.927
Placebo 5	Middle	L	0.639	40.921
Placebo 5	Middle	L	0.803	54.621
Placebo 5	Middle	L	0.904	67.67
Placebo 5	Middle	S	1.134	79.269
Placebo 5	Middle	S	0.369	16.885
Placebo 5	Middle	S	0.516	28.842
Placebo 5	Middle	S	1.179	78.844
Placebo 5	Middle	S	0.585	36.073
Placebo 5	Middle	S	0.658	39.365
Placebo 5	Base	A	0.345	15.39
Placebo 5	Base	A	0.273	6.946
Placebo 5	Base	A	0.72	47.968
Placebo 5	Base	A	1.288	87.74
Placebo 5	Base	A	0.65	40.945
Placebo 5	Base	A	0.737	47.531
Placebo 5	Base	I	0.829	56.323
Placebo 5	Base	I	0.586	35.259
Placebo 5	Base	I	0.383	18.794
Placebo 5	Base	I	0.626	38.891
Placebo 5	Base	I	0.898	65.499
Placebo 5	Base	I	1.042	80.529
Placebo 5	Base	L	0.887	63.669
Placebo 5	Base	L	0.819	57.035
Placebo 5	Base	L	0.603	36.839
Placebo 5	Base	L	1.015	74.134
Placebo 5	Base	L	1.004	73.249
Placebo 5	Base	L	0.733	48.256
Placebo 5	Base	S	0.444	21.115
Placebo 5	Base	S	0.756	52.414
Placebo 5	Base	S	0.763	50.639
Placebo 5	Base	S	0.505	26.321
Placebo 5	Base	S	0.94	63.482
Placebo 5	Base	S	0.258	7.028
Pioglitazone 4	Apex	A	0.766	51.765
Pioglitazone 4	Apex	A	1.037	70.705
Pioglitazone 4	Apex	A	0.826	55.873
Pioglitazone 4	Apex	A	0.866	63.297
Pioglitazone 4	Apex	A	0.771	56.109
Pioglitazone 4	Apex	A	1.07	79.274
Pioglitazone 4	Apex	I	0.928	75.233
Pioglitazone 4	Apex	I	0.887	60.555
Pioglitazone 4	Apex	I	0.499	24.024
Pioglitazone 4	Apex	I	0.884	67.978
Pioglitazone 4	Apex	I	0.651	44.375
Pioglitazone 4	Apex	I	1.145	82.01
Pioglitazone 4	Apex	L	0.983	72.215
Pioglitazone 4	Apex	L	0.826	59.22
Pioglitazone 4	Apex	L	1.238	86.881
Pioglitazone 4	Apex	L	1.087	82.532
Pioglitazone 4	Apex	L	1.159	83.89
Pioglitazone 4	Apex	L	1.368	90.385
Pioglitazone 4	Apex	S	0.783	56.5
Pioglitazone 4	Apex	S	0.969	65.494
Pioglitazone 4	Apex	S	0.742	52.569
Pioglitazone 4	Apex	S	0.814	58.368
Pioglitazone 4	Apex	S	0.835	62.251
Pioglitazone 4	Apex	S	0.71	46.183
Pioglitazone 4	Middle	A	1.004	69.448
Pioglitazone 4	Middle	A	1.21	83.643
Pioglitazone 4	Middle	A	0.777	51.854
Pioglitazone 4	Middle	A	1.022	72.626
Pioglitazone 4	Middle	A	1.057	81.396
Pioglitazone 4	Middle	A	1.434	98.307
Pioglitazone 4	Middle	I	1.13	78.474
Pioglitazone 4	Middle	I	0.739	47.855
Pioglitazone 4	Middle	I	0.682	44.59
Pioglitazone 4	Middle	I	0.661	41.98
Pioglitazone 4	Middle	I	0.766	50.394
Pioglitazone 4	Middle	I	0.852	61.855
Pioglitazone 4	Middle	L	0.877	66.558
Pioglitazone 4	Middle	L	0.666	42.375
Pioglitazone 4	Middle	L	0.301	10.378
Pioglitazone 4	Middle	L	0.879	61.992
Pioglitazone 4	Middle	L	1.271	86.64
Pioglitazone 4	Middle	L	0.609	36.597
Pioglitazone 4	Middle	S	0.994	74.303
Pioglitazone 4	Middle	S	1.076	74.266
Pioglitazone 4	Middle	S	1.24	87.606
Pioglitazone 4	Middle	S	1.028	76.068
Pioglitazone 4	Middle	S	1.044	77.843
Pioglitazone 4	Middle	S	1.071	80.742
Pioglitazone 4	Base	A	0.986	68.087
Pioglitazone 4	Base	A	1.128	79.26
Pioglitazone 4	Base	A	0.978	68.495
Pioglitazone 4	Base	A	0.82	55.835
Pioglitazone 4	Base	A	0.998	72.222
Pioglitazone 4	Base	A	0.327	11.91
Pioglitazone 4	Base	I	1.198	79.813
Pioglitazone 4	Base	I	0.513	25.659
Pioglitazone 4	Base	I	0.959	65.761
Pioglitazone 4	Base	I	0.716	46.339
Pioglitazone 4	Base	I	1.013	70.939
Pioglitazone 4	Base	I	0.912	64.869
Pioglitazone 4	Base	L	0.995	74.438
Pioglitazone 4	Base	L	1.166	82.588
Pioglitazone 4	Base	L	0.64	41.571
Pioglitazone 4	Base	L	1.377	90.444
Pioglitazone 4	Base	L	1.211	82.583
Pioglitazone 4	Base	L	0.997	74.682
Pioglitazone 4	Base	S	1.223	84.183
Pioglitazone 4	Base	S	0.959	66.472
Pioglitazone 4	Base	S	0.718	46.104
Pioglitazone 4	Base	S	0.629	36.301
Pioglitazone 4	Base	S	0.638	39.089
Pioglitazone 4	Base	S	1.11	85.714
Control 2	Apex	A	0.878	68.512
Control 2	Apex	A	1.328	88.049
Control 2	Apex	A	0.656	43.446
Control 2	Apex	A	1.182	87.565
Control 2	Apex	A	1.11	83.228
Control 2	Apex	A	1.39	91.232
Control 2	Apex	I	0.898	66.348
Control 2	Apex	I	0.987	75.27
Control 2	Apex	I	0.771	53.35
Control 2	Apex	I	1.336	90.306
Control 2	Apex	I	0.887	65.759
Control 2	Apex	I	1.053	79.678
Control 2	Apex	L	1.07	80.49
Control 2	Apex	L	0.861	61.452
Control 2	Apex	L	1.18	84.372
Control 2	Apex	L	0.434	21.132
Control 2	Apex	L	1.221	86.978
Control 2	Apex	L	0.599	34.704
Control 2	Apex	S	0.693	47.813
Control 2	Apex	S	0.855	67.83
Control 2	Apex	S	0.837	61.683
Control 2	Apex	S	0.73	50.236
Control 2	Apex	S	1.035	75.632
Control 2	Apex	S	0.418	17.082
Control 2	Middle	A	0.573	29.55
Control 2	Middle	A	0.677	45.808
Control 2	Middle	A	1.033	77.269
Control 2	Middle	A	0.602	35.318
Control 2	Middle	A	0.536	30.619
Control 2	Middle	A	0.711	49.435
Control 2	Middle	I	0.7	47.671
Control 2	Middle	I	0.828	65.559
Control 2	Middle	I	0.633	38.316
Control 2	Middle	I	1.123	81.9
Control 2	Middle	I	0.545	28.826
Control 2	Middle	I	1.057	78.57
Control 2	Middle	L	0.848	61.591
Control 2	Middle	L	0.649	41.287
Control 2	Middle	L	0.707	46.233
Control 2	Middle	L	0.38	12.798
Control 2	Middle	L	0.931	76.915
Control 2	Middle	L	0.571	31.016
Control 2	Middle	S	0.59	32.51
Control 2	Middle	S	0.787	57.428
Control 2	Middle	S	1.11	80.461
Control 2	Middle	S	1.205	87.258
Control 2	Middle	S	0.785	58.775
Control 2	Middle	S	0.721	49.41
Control 2	Base	A	1.131	80.253
Control 2	Base	A	1.462	97.047
Control 2	Base	A	1.142	82.728
Control 2	Base	A	1.259	86.873
Control 2	Base	A	1.704	96.685
Control 2	Base	A	1.635	99.029
Control 2	Base	I	0.882	62.744
Control 2	Base	I	1.486	96.778
Control 2	Base	I	1.08	77.427
Control 2	Base	I	0.748	45.143
Control 2	Base	I	1.17	86.28
Control 2	Base	I	1.193	88.035
Control 2	Base	L	1.192	90.823
Control 2	Base	L	1.078	80.738
Control 2	Base	L	1.118	79.843
Control 2	Base	L	1.047	78.657
Control 2	Base	L	1.305	92.511
Control 2	Base	L	1.199	92.179
Control 2	Base	S	0.695	43.849
Control 2	Base	S	1.139	88.383
Control 2	Base	S	0.733	48.569
Control 2	Base	S	1.099	79.178
Control 2	Base	S	0.822	57.615
Control 2	Base	S	0.778	56.95

## Sheet: (D) 8-OHdG Nerve Bundle 
Animal	Level	Region	%AAT in bundle	OD in bundle
Control 3	Base	S	0.937	0.034
Control 3	Base	S	0.548	0.034
Control 3	Base	S	1.327	0.029
Control 3	Base	A	0.229	0.027
Control 3	Base	A	2.637	0.034
Control 3	Base	A	1.111	0.04
Control 3	Base	L	17.172	0.095
Control 3	Base	L	6.211	0.045
Control 3	Base	L	6.328	0.054
Control 3	Base	I	0.007	0.017
Control 3	Base	I	2.39	0.046
Control 3	Base	I	0.258	0.028
Pioglitazone 3	Base	S	1.88	0.034
Pioglitazone 3	Base	S	10.484	0.074
Pioglitazone 3	Base	S	4.727	0.051
Pioglitazone 3	Base	A	1.881	0.04
Pioglitazone 3	Base	A	7.268	0.059
Pioglitazone 3	Base	A	6.188	0.053
Pioglitazone 3	Base	L	10.231	0.09
Pioglitazone 3	Base	L	6.661	0.071
Pioglitazone 3	Base	L	6.538	0.061
Pioglitazone 3	Base	I	7.821	0.083
Pioglitazone 3	Base	I	9.498	0.071
Pioglitazone 3	Base	I	6.228	0.066
Pioglitazone 4	Base	S	2.416	0.044
Pioglitazone 4	Base	S	6.028	0.046
Pioglitazone 4	Base	S	0.269	0.022
Pioglitazone 4	Base	A	1.756	0.047
Pioglitazone 4	Base	A	2.62	0.047
Pioglitazone 4	Base	A	3.758	0.058
Pioglitazone 4	Base	L	3.997	0.043
Pioglitazone 4	Base	L	3.997	0.043
Pioglitazone 4	Base	L	1.337	0.033
Pioglitazone 4	Base	I	0.087	0.02
Pioglitazone 4	Base	I	6.104	0.066
Pioglitazone 4	Base	I	4.244	0.042
Placebo 4	Base	S	0.045	0.021
Placebo 4	Base	S	2.881	0.041
Placebo 4	Base	S	5.11	0.051
Placebo 4	Base	A	5.129	0.041
Placebo 4	Base	A	3.564	0.035
Placebo 4	Base	A	2.318	0.04
Placebo 4	Base	L	3.654	0.04
Placebo 4	Base	L	2.541	0.048
Placebo 4	Base	L	1.544	0.034
Placebo 4	Base	I	9.664	0.069
Placebo 4	Base	I	2.598	0.049
Placebo 4	Base	I	0.254	0.027
Control 1	Base	S	5.639	0.053
Control 1	Base	S	5.281	0.03
Control 1	Base	S	2.307	0.04
Control 1	Base	A	5.767	0.036
Control 1	Base	A	1.34	0.027
Control 1	Base	A	7.217	0.042
Control 1	Base	L	1.015	0.032
Control 1	Base	L	0.895	0.043
Control 1	Base	L	1.6	0.047
Control 1	Base	I	0	0.026
Control 1	Base	I	0.673	0.035
Control 1	Base	I	0.474	0.038
Pioglitazone 2	Base	S	1.382	0.045
Pioglitazone 2	Base	S	4.325	0.042
Pioglitazone 2	Base	S	2.899	0.042
Pioglitazone 2	Base	A	2.84	0.047
Pioglitazone 2	Base	A	3.401	0.045
Pioglitazone 2	Base	A	9.368	0.054
Pioglitazone 2	Base	L	3.749	0.043
Pioglitazone 2	Base	L	2.293	0.044
Pioglitazone 2	Base	L	8.257	0.054
Pioglitazone 2	Base	I	6.239	0.053
Pioglitazone 2	Base	I	15.223	0.085
Pioglitazone 2	Base	I	1.096	0.033
Placebo 1	Base	S	1.747	0.039
Placebo 1	Base	S	4.328	0.042
Placebo 1	Base	S	9.326	0.062
Placebo 1	Base	A	2.485	0.035
Placebo 1	Base	A	1.626	0.031
Placebo 1	Base	A	4.468	0.046
Placebo 1	Base	L	6.67	0.05
Placebo 1	Base	L	7.064	0.048
Placebo 1	Base	L	0.38	0.027
Placebo 1	Base	I	6.27	0.057
Placebo 1	Base	I	6.673	0.052
Placebo 1	Base	I	9.136	0.058
Control 2	Base	S	1.626	0.042
Control 2	Base	S	8.552	0.066
Control 2	Base	S	3.667	0.053
Control 2	Base	A	14.637	0.085
Control 2	Base	A	2.411	0.037
Control 2	Base	A	6.377	0.053
Control 2	Base	L	3.732	0.054
Control 2	Base	L	3.277	0.057
Control 2	Base	L	1.846	0.034
Control 2	Base	I	0.998	0.034
Control 2	Base	I	0.533	0.048
Control 2	Base	I	0.026	0.036
Pioglitazone 5	Base	S	5.318	0.041
Pioglitazone 5	Base	S	6.651	0.049
Pioglitazone 5	Base	S	14.73	0.081
Pioglitazone 5	Base	A	0.877	0.038
Pioglitazone 5	Base	A	4.278	0.058
Pioglitazone 5	Base	A	2.407	0.042
Pioglitazone 5	Base	L	0.09	0.038
Pioglitazone 5	Base	L	5.135	0.053
Pioglitazone 5	Base	L	6.976	0.054
Pioglitazone 5	Base	I	3.818	0.045
Pioglitazone 5	Base	I	13.154	0.073
Pioglitazone 5	Base	I	4.928	0.043
Placebo 2	Base	S	2.754	0.043
Placebo 2	Base	S	4.444	0.044
Placebo 2	Base	S	10.196	0.06
Placebo 2	Base	A	7.733	0.059
Placebo 2	Base	A	6.503	0.062
Placebo 2	Base	A	19.777	0.092
Placebo 2	Base	L	2.169	0.034
Placebo 2	Base	L	2.173	0.034
Placebo 2	Base	L	10.206	0.066
Placebo 2	Base	I	9.64	0.078
Placebo 2	Base	I	1.49	0.049
Placebo 2	Base	I	2.383	0.041
Placebo 3	Base	S	4.026	0.059
Placebo 3	Base	S	6	0.06
Placebo 3	Base	S	2.569	0.044
Placebo 3	Base	A	0.355	0.027
Placebo 3	Base	A	4.592	0.049
Placebo 3	Base	A	3.273	0.042
Placebo 3	Base	L	5.484	0.054
Placebo 3	Base	L	0.655	0.025
Placebo 3	Base	L	0.358	0.034
Placebo 3	Base	I	8.1	0.056
Placebo 3	Base	I	4.946	0.053
Placebo 3	Base	I	3.647	0.049
Control 5	Base	S	3.828	0.056
Control 5	Base	S	0.041	0.021
Control 5	Base	S	0.988	0.033
Control 5	Base	A	1.085	0.03
Control 5	Base	A	5.08	0.04
Control 5	Base	A	2.376	0.035
Control 5	Base	L	0.283	0.026
Control 5	Base	L	1.392	0.037
Control 5	Base	L	3.483	0.038
Control 5	Base	I	0	0.021
Control 5	Base	I	1.84	0.035
Control 5	Base	I	0.068	0.017
Pioglitazone 1	Base	S	5.598	0.05
Pioglitazone 1	Base	S	3.516	0.033
Pioglitazone 1	Base	S	1.88	0.033
Pioglitazone 1	Base	A	0.042	0.032
Pioglitazone 1	Base	A	0.63	0.031
Pioglitazone 1	Base	A	0.13	0.028
Pioglitazone 1	Base	L	11.746	0.06
Pioglitazone 1	Base	L	0.801	0.022
Pioglitazone 1	Base	L	2.069	0.03
Pioglitazone 1	Base	I	19.892	0.099
Pioglitazone 1	Base	I	3.426	0.045
Pioglitazone 1	Base	I	2.038	0.036
Control 4	Base	S	2.322	0.039
Control 4	Base	S	2.054	0.033
Control 4	Base	S	4.623	0.046
Control 4	Base	A	0.716	0.03
Control 4	Base	A	0.483	0.029
Control 4	Base	A	6.265	0.048
Control 4	Base	L	1.959	0.03
Control 4	Base	L	2.032	0.031
Control 4	Base	L	2.502	0.038
Control 4	Base	I	0.561	0.033
Control 4	Base	I	0.206	0.028
Control 4	Base	I	0.286	0.032
Placebo 5	Base	S	3.042	0.049
Placebo 5	Base	S	3.268	0.051
Placebo 5	Base	S	1.443	0.029
Placebo 5	Base	A	0.535	0.035
Placebo 5	Base	A	0.071	0.039
Placebo 5	Base	A	0.122	0.031
Placebo 5	Base	L	1.871	0.029
Placebo 5	Base	L	4.988	0.046
Placebo 5	Base	L	1.818	0.03
Placebo 5	Base	I	2.521	0.038
Placebo 5	Base	I	4.239	0.037
Placebo 5	Base	I	3.67	0.037

## Sheet: (E) 8-OHdG Cardiomyocyte 
Animal	Region	Level	Rater 1	Rater 2	Average
Control 3	S	Base	3	3	3
Control 3	A	Base	3	3	3
Control 3	L	Base	1	0	0.5
Control 3	I	Base	0	0	0
Pioglitazone 3	S	Base	1	1	1
Pioglitazone 3	A	Base	1	0	0.5
Pioglitazone 3	L	Base	3	2	2.5
Pioglitazone 3	I	Base	1	1	1
Pioglitazone 4	S	Base	0	0	0
Pioglitazone 4	A	Base	0	0	0
Pioglitazone 4	L	Base	1	1	1
Pioglitazone 4	I	Base	0	0	0
Placebo 4	S	Base	2	2	2
Placebo 4	A	Base	1	2	1.5
Placebo 4	L	Base	1	2	1.5
Placebo 4	I	Base	1	1	1
Control 1	S	Base	0	0	0
Control 1	A	Base	1	0	0.5
Control 1	L	Base	0	0	0
Control 1	I	Base	0	0	0
Pioglitazone 2	S	Base	2	2	2
Pioglitazone 2	A	Base	2	2	2
Pioglitazone 2	L	Base	1	1	1
Pioglitazone 2	I	Base	1	1	1
Placebo 1	S	Base	1	1	1
Placebo 1	A	Base	2	2	2
Placebo 1	L	Base	1	1	1
Placebo 1	I	Base	1	1	1
Control 2	S	Base	0	0	0
Control 2	A	Base	0	0	0
Control 2	L	Base	0	0	0
Control 2	I	Base	0	0	0
Pioglitazone 5	S	Base	2	2	2
Pioglitazone 5	A	Base	0	1	0.5
Pioglitazone 5	L	Base	0	0	0
Pioglitazone 5	I	Base	1	1	1
Placebo 2	S	Base	2	2	2
Placebo 2	A	Base	1	1	1
Placebo 2	L	Base	0	0	0
Placebo 2	I	Base	1	1	1
Placebo 3	S	Base	0	0	0
Placebo 3	A	Base	0	1	0.5
Placebo 3	L	Base	0	1	0.5
Placebo 3	I	Base	0	0	0
Control 5	S	Base	0	0	0
Control 5	A	Base	0	0	0
Control 5	L	Base	0	1	0.5
Control 5	I	Base	0	0	0
Pioglitazone 1	S	Base	3	3	3
Pioglitazone 1	A	Base	1	2	1.5
Pioglitazone 1	L	Base	3	3	3
Pioglitazone 1	I	Base	3	3	3
Control 4	S	Base	1	1	1
Control 4	A	Base	1	1	1
Control 4	L	Base	1	1	1
Control 4	I	Base	1	1	1
Placebo 5	S	Base	1	1	1
Placebo 5	A	Base	0	0	0
Placebo 5	L	Base	1	1	1
Placebo 5	I	Base	0	0	0

## Sheet: (F)ATSM and 8-OHdG correlations
Animal	ATSM 12 wks	8OHDG bundle %AAT	8OHDG bundle OD	8-OHdG Cardiomyocyte Rating
Placebo 2	0.804	6.62233	0.0551667	1
Pioglitazone 1	0.931	4.314	0.0415833	2.625
Placebo 3	1.064	3.66708	0.046	0.25
Placebo 4	1.034	3.27517	0.0413333	1.5
Pioglitazone 4	1.009	3.05108	0.0425833	0.25
Pioglitazone 2	0.699	5.08933	0.0489167	1.5
Pioglitazone 5	0.896	5.69758	0.05125	0.875
Placebo 5	0.78	2.299	0.0375833	0.5
Placebo 1	0.53	5.01442	0.0455833	1.25

## Sheet: (G) HLA-DR Capillary Rating
animal	Mean	Standard Deveation			animal	Level	region	ranking
Placebo 3	1.25	0.753778			Placebo 3	Base	S	2
							A	1
							L	0
							I	0
						Middle	S	2
							A	1
							L	1
							I	1
						Apex	S	2
							A	1
							L	2
							I	2
Pioglitazone 5	1.5	0.797724			Pioglitazone 5	Base	S	2
							A	2
							L	2
							I	2
						Middle	S	1
							A	0
							L	0
							I	1
						Apex	S	2
							A	2
							L	2
							I	2
Control 3	0.0833333	0.288675			Control 3	Base	S	1
							A	0
							L	0
							I	0
						Middle	S	0
							A	0
							L	0
							I	0
						Apex	S	0
							A	0
							L	0
							I	0
Placebo 1	1.75	0.452267			Placebo 1	Base	S	2
							A	2
							L	2
							I	2
						Middle	S	2
							A	2
							L	2
							I	2
						Apex	S	1
							A	1
							L	2
							I	1
Control 4	1.5	0.522233			Control 4	Base	S	2
							A	2
							L	1
							I	1
						Middle	S	2
							A	2
							L	1
							I	1
						Apex	S	2
							A	1
							L	2
							I	1
Pioglitazone 4	1.83333	0.389249			Pioglitazone 4	Base	S	2
							A	1
							L	2
							I	2
						Middle	S	2
							A	2
							L	2
							I	2
						Apex	S	1
							A	2
							L	2
							I	2
Pioglitazone 2	1.5	0.6742			Pioglitazone 2	Base	S	1
							A	2
							L	1
							I	0
						Middle	S	2
							A	1
							L	2
							I	2
						Apex	S	2
							A	2
							L	2
							I	1
Control 2	1.5	0.522233			Control 2	Base	S	2
							A	2
							L	2
							I	2
						Middle	S	1
							A	2
							L	1
							I	1
						Apex	S	1
							A	2
							L	1
							I	1
Placebo 5	1.25	0.753778			Placebo 5	Base	S	2
							A	2
							L	1
							I	0
						Middle	S	1
							A	2
							L	1
							I	0
						Apex	S	1
							A	1
							L	2
							I	2
Placebo 4	0.166667	0.389249			Placebo 4	Base	S	1
							A	1
							L	0
							I	0
						Middle	S	0
							A	0
							L	0
							I	0
						Apex	S	0
							A	0
							L	0
							I	0
Control 5	0.75	0.621582			Control 5	Base	S	1
							A	1
							L	1
							I	1
						Middle	S	0
							A	0
							L	1
							I	2
						Apex	S	0
							A	1
							L	1
							I	0
Pioglitazone 3	0.916667	0.900337			Pioglitazone 3	Base	S	2
							A	2
							L	2
							I	1
						Middle	S	1
							A	2
							L	1
							I	0
						Apex	S	0
							A	0
							L	0
							I	0
Placebo 2	1.08333	0.792961			Placebo 2	Base	S	2
							A	2
							L	1
							I	1
						Middle	S	1
							A	2
							L	0
							I	0
						Apex	S	2
							A	1
							L	0
							I	1
Control 1	1.5	0.797724			Control 1	Base	S	2
							A	2
							L	0
							I	0
						Middle	S	2
							A	1
							L	1
							I	2
						Apex	S	2
							A	2
							L	2
							I	2
Pioglitazone 1	1.16667	0.717741			Pioglitazone 1	Base	S	2
							A	1
							L	1
							I	1
						Middle	S	1
							A	0
							L	1
							I	1
						Apex	S	2
							A	2
							L	0
							I	2

## Sheet: (H) HLA-DR Perivascular Rating 
	per animal									per region
Animal	mean	std deviation				animal	Level	region		mean	std deviation	median	count		data
Placebo 3	0.827363	0.463639				Placebo 3	Base	S		1.29412	0.922911	1	51		0	3	1	0	2	1	0	1	1	3	1	2	3	1	0	0	1	1	2	1	1	1	3	1	0	1	3	1	1	1	1	1	2	1	2
								A		0.944444	0.937595	1	18		0	3	1	3	2	1	1	1	0	1	1	1	1	0	0	0	1	0
								L		0.166667	0.514496	0	18		0	1	2	0	0	0	0	0	0	0	0	0	0	0	0	0	0	0
								I		0.6875	0.873212	0.5	16		0	0	1	0	1	1	2	1	0	0	1	3	1	0	0	0
							Middle	S		1.61905	0.86465	1	21		1	1	0	1	1	2	2	1	1	1	1	2	3	2	1	3	3	1	2	2	3
								A		0.935484	0.813858	1	31		0	0	0	1	1	1	0	1	3	1	1	1	2	1	0	1	3	1	0	2	1	2	0	1	1	1	1	1	0	1	0
								L		0.346154	0.590268	0	52		1	0	0	1	1	0	0	0	2	0	1	1	0	0	0	1	1	0	0	0	1	1	0	0	0	0	0	0	0	0	0	0	0	2	1
								I		0.647059	1.05719	0	17		1	0	0	0	0	0	0	2	0	0	0	1	3	1	0	3	0
							Apex	S		1.45455	0.8202	1	11		1	2	3	1	1	3	1	1	1	1	1
								A		0.333333	0.5	0	9		1	0	1	0	0	1	0	0	0
								L		0.5	0.534522	0.5	8		1	0	0	0	1	1	0	1
								I		1	1.41421	1	2		2	0
Pioglitazone 5	0.845929	0.508286				Pioglitazone 5	Base	S		1.53571	0.744468	1	28		3	1	3	1	3	1	1	1	2	3	1	1	2	2	1	1	2	1	2	2	1	1	1	1	1	2	1	1
								A		0.818182	0.664499	1	22		1	1	0	1	0	0	1	1	1	0	0	1	0	0	2	2	1	1	2	1	1	1
								L		0.666667	0.887625	0.5	12		1	0	0	0	0	0	1	1	1	0	3	1
								I		1.63636	1.02691	1	11		3	3	3	1	1	1	1	0	2	2	1
							Middle	S		1.4375	0.948258	1	32		3	0	1	2	2	1	1	1	1	1	1	3	3	1	3	3	1	2	1	1	1	1	3	1	1	1	3	1	1	1	0	0
								A		0.166667	0.481543	0	24		0	0	0	0	0	0	0	0	0	0	0	1	0	0	0	0	0	0	0	0	0	1	0	2
								L		0.210526	0.418854	0	19		0	0	0	0	0	0	1	0	0	0	0	1	1	0	0	0	0	1	0
								I		0.481481	0.935224	0	27		0	0	0	0	0	0	0	0	0	0	0	0	0	0	0	1	0	1	0	0	2	0	3	3	1	2	0
							Apex	S		0.454545	0.687552	0	11		0	0	0	0	1	1	1	2	0	0	0
								A		0.857143	0.377964	1	7		1	1	0	1	1	1	1
								L		1.25	1.16496	1	8		3	1	1	1	1	0	3	0
								I		0.636364	0.504525	1	11		1	0	1	1	1	1	1	0	1	0	0
Control 3	0.0486957	0.0975916				Control 3	Base	S		0.28	0.496518	0	50		0	0	1	0	0	0	0	0	0	0	1	1	0	0	0	0	0	0	1	1	0	1	0	1	0	0	0	0	0	2	1	0	1	0	0
								A		0.217391	0.421741	0	23		0	0	0	0	1	0	0	1	0	0	0	0	0	0	0	1	0	0	1	0	0	1	0
								L		0	0	0	30		0	0	0	0	0	0	0	0	0	0	0	0	0	0	0	0	0	0	0	0	0	0	0	0	0	0	0	0	0	0
								I		0.0869565	0.288104	0	23		0	0	0	0	0	1	0	0	0	0	0	0	0	0	0	0	0	0	0	0	0	1	0
							Middle	S		0	0	0	24		0	0	0	0	0	0	0	0	0	0	0	0	0	0	0	0	0	0	0	0	0	0	0	0
								A		0	0	0	23		0	0	0	0	0	0	0	0	0	0	0	0	0	0	0	0	0	0	0	0	0	0	0
								L		0	0	0	32		0	0	0	0	0	0	0	0	0	0	0	0	0	0	0	0	0	0	0	0	0	0	0	0	0	0	0	0	0	0	0	0
								I		0	0	0	15		0	0	0	0	0	0	0	0	0	0	0	0	0	0	0
							Apex	S		0	0	0	13		0	0	0	0	0	0	0	0	0	0	0	0	0
								A		0	0	0	10		0	0	0	0	0	0	0	0	0	0
								L		0	0	0	18		0	0	0	0	0	0	0	0	0	0	0	0	0	0	0	0	0	0
								I		0	0	0	5		0	0	0	0	0
Placebo 1	0.705099	0.477362				Placebo 1	Base	S		1.03922	0.773583	1	51		2	0	0	1	1	1	1	2	2	1	1	1	3	1	1	1	1	1	1	1	1	1	3	1	0	0	1	1	1	1	2	1	1	1	0
								A		1.45946	0.802586	1	37		1	2	1	3	1	3	1	1	1	2	3	1	1	1	1	1	1	2	0	3	3	2	1	1	2	1	2	1	1	1	1	1	1	1	1
								L		1.08	0.909212	1	25		1	3	1	1	2	1	1	1	1	1	0	1	1	1	1	1	1	0	3	2	0	0	0	0	3
								I		0.916667	0.871129	1	48		3	1	1	3	1	1	1	1	1	1	1	1	1	1	1	1	1	2	1	0	0	0	0	0	0	0	0	1	1	0	1	1	1	0	1
							Middle	S		0.888889	0.697982	1	27		1	1	0	2	0	1	2	2	1	1	1	1	0	0	1	1	0	1	2	2	1	1	0	0	1	0	1
								A		0.263158	0.50319	0	38		0	0	1	0	0	1	0	0	0	0	0	1	0	0	0	0	0	0	0	0	0	0	0	0	0	1	1	0	1	2	0	0	0	0	0
								L		0.911111	0.995951	1	45		2	0	0	0	0	0	1	3	0	0	2	1	0	3	0	1	3	3	0	1	1	0	0	1	1	2	0	1	1	2	0	0	1	2	1
								I		1.19231	1.13205	1	26		0	3	1	0	0	0	1	2	0	3	1	0	3	2	1	3	1	0	2	0	0	1	1	1	3	2
							Apex	S		0.277778	0.751904	0	18		0	0	0	1	0	0	3	0	0	0	0	0	0	0	0	0	0	1
								A		0.193548	0.601074	0	31		0	0	0	0	1	0	1	0	0	0	0	0	0	0	0	0	0	0	0	0	0	0	0	0	0	0	0	3	0	0	1
								L		0.148148	0.533761	0	27		0	0	0	0	0	0	0	0	0	0	0	0	0	2	0	0	0	0	0	0	0	0	0	0	0	0	2
								I		0.0909091	0.301511	0	11		0	0	1	0	0	0	0	0	0	0	0
Control 4	0.45372	0.304576				Control 4	Base	S		0.72549	0.665686	1	51		1	0	0	1	0	0	0	0	1	0	1	1	0	1	1	0	1	0	3	1	1	1	1	1	1	1	1	0	1	1	1	0	1	1	2
								A		1.19444	0.467177	1	36		2	1	2	1	1	1	1	1	1	1	1	1	1	3	1	2	2	1	2	1	1	1	1	1	1	1	1	1	1	1	1	1	1	1	1
								L		0.52	0.714143	0	25		1	1	1	1	1	1	0	1	0	1	0	0	3	1	1	0	0	0	0	0	0	0	0	0	0
								I		0.428571	0.646206	0	14		0	0	0	0	1	0	0	0	1	0	1	1	0	2
							Middle	S		0.512195	0.637258	0	41		0	1	0	0	1	0	0	1	1	0	0	0	1	0	0	0	1	0	1	1	0	0	0	1	1	0	1	0	1	0	0	1	1	0	1
								A		0.392857	0.497347	0	28		0	0	0	0	0	0	1	0	1	0	0	1	1	1	0	1	1	1	1	0	0	0	0	0	0	1	1	0
								L		0	0	0	10		0	0	0	0	0	0	0	0	0	0
								I		0.117647	0.332106	0	17		0	0	0	1	0	0	0	0	0	0	0	0	0	0	0	0	1
							Apex	S		0.448276	0.631676	0	29		0	0	0	0	0	0	0	0	0	0	1	1	1	0	0	0	2	1	0	0	1	0	1	2	0	1	1	0	1
								A		0.285714	0.468807	0	14		0	0	0	1	0	1	1	1	0	0	0	0	0	0
								L		0.541667	0.883627	0	24		0	0	1	0	0	0	0	0	0	0	3	0	1	1	0	1	0	0	0	3	0	1	1	1
								I		0.277778	0.460889	0	18		0	0	1	1	1	1	1	0	0	0	0	0	0	0	0	0	0	0
Pioglitazone 4	0.936423	0.499044				Pioglitazone 4	Base	S		1.93103	0.842235	2	29		3	1	1	3	3	1	1	1	2	2	2	1	3	2	2	1	1	1	3	3	1	1	2	3	3	2	2	3	2
								A		1.5	1.22474	1	14		3	1	1	1	1	0	3	3	3	1	3	0	1	0
								L		1.4375	1.15289	1	16		0	0	1	3	1	1	0	2	2	3	1	1	3	3	0	2
								I		1.25	0.866025	1	12		2	2	2	1	0	1	0	1	1	1	1	3
							Middle	S		0.821429	0.944911	1	28		1	1	0	0	0	0	0	3	1	1	1	1	1	0	0	3	0	1	0	1	3	0	0	1	1	2	1	0
								A		0.421053	0.837708	0	19		0	0	0	1	2	0	0	3	0	0	1	0	0	0	0	1	0	0	0
								L		0.705882	0.685994	1	17		0	1	0	1	1	1	1	2	0	2	1	1	0	0	1	0	0
								I		0.736842	0.759951	1	38		1	0	1	0	0	1	0	0	0	1	1	1	1	1	1	0	0	3	0	0	0	1	1	1	0	0	1	1	1	1	1	0	1	2	3
							Apex	S		0.4	0.516398	0	10		1	1	0	1	0	1	0	0	0	0
								A		0.333333	0.57735	0	3		1	0	0
								L		0.7	0.674949	1	10		2	0	0	0	1	1	0	1	1	1
								I		1	0	1	5		1	1	1	1	1
Pioglitazone 2	1.06583	0.43507				Pioglitazone 2	Base	S		1.90476	0.983015	2	42		1	1	0	0	2	1	0	1	2	3	3	2	3	2	1	1	2	3	3	1	2	1	1	1	2	3	2	3	1	2	2	1	3	3	3
								A		1.5	0.859125	1	22		3	1	1	1	1	2	3	1	3	1	0	1	2	2	1	1	2	1	1	1	1	3
								L		1.10526	0.994135	1	19		3	2	1	1	2	1	3	2	1	1	1	2	0	0	1	0	0	0	0
								I		0.428571	0.851631	0	14		0	3	0	0	0	0	1	0	0	0	1	1	0	0
							Middle	S		1.28	0.858095	1	50		2	1	1	0	1	2	1	1	1	0	1	2	1	0	1	1	0	0	0	1	1	0	1	1	3	1	1	1	0	1	1	1	1	2	3
								A		0.76	0.925563	1	25		1	0	0	1	1	1	1	0	3	3	1	0	0	1	0	1	1	0	0	2	0	0	0	0	2
								L		1.07692	0.839317	1	39		2	0	1	1	1	1	0	1	1	1	1	1	2	3	3	0	0	1	1	1	1	3	1	3	1	2	1	1	1	1	0	1	1	0	0
								I		1.44444	0.891556	1	27		2	2	3	1	1	2	1	1	1	1	3	3	0	1	2	0	2	1	1	2	2	1	1	1	1	0	3
							Apex	S		1.0625	0.771902	1	16		2	0	0	1	1	1	1	1	1	0	1	2	1	1	1	3
								A		0.761905	0.538958	1	21		0	1	1	1	1	1	2	1	1	0	0	1	1	1	1	0	1	1	0	1	0
								L		1.03704	0.649348	1	27		1	1	1	1	1	1	1	1	1	1	1	1	0	1	3	1	1	1	1	1	1	1	3	1	1	0	0
								I		0.428571	0.534522	0	7		0	0	1	1	1	0	0
Control 2						Control 2	Base	S		1.46875	1.0155	1	32		0	2	3	1	1	1	1	1	3	1	1	1	2	1	3	1	1	3	3	1	2	3	1	1	0	1	0	3	0	1	1	3
								A		1.05405	0.664411	1	37		1	1	1	1	1	1	1	0	2	1	0	1	1	1	3	1	1	1	1	0	2	2	1	1	1	0	1	0	1	1	1	1	1	3	1
								L		1.29412	0.922911	1	51		2	1	0	1	1	1	1	1	1	1	1	1	1	1	2	1	1	1	1	1	1	1	1	1	1	1	1	1	1	1	1	1	0	1	1
	1.08228	0.311298						I		1.30556	0.624246	1	36		2	2	2	3	1	1	1	1	1	1	1	1	1	1	3	1	1	1	1	1	1	2	3	1	1	2	1	1	1	1	1	1	1	1	1
							Middle	S		1.29545	0.878147	1	44		1	1	1	1	3	2	1	1	1	2	3	3	3	1	2	3	1	1	1	1	1	2	0	1	0	0	1	1	1	1	3	0	1	1	1
								A		1.30303	0.728219	1	33		0	1	1	1	3	2	2	2	2	1	2	1	0	1	1	0	1	1	1	2	2	1	1	1	1	1	1	1	1	3	2	1	2
								L		0.8125	0.692704	1	32		0	1	1	1	1	1	1	1	0	1	0	1	2	0	1	1	2	3	1	1	0	1	1	0	0	1	1	0	0	1	0	1
								I		0.4375	0.512348	0	16		0	0	0	1	1	1	0	0	0	0	0	1	1	1	1	0
							Apex	S		0.894737	0.875261	1	19		0	0	0	1	1	0	1	1	1	2	2	1	2	3	1	1	0	0	0
								A		1.125	0.448427	1	24		2	1	2	1	2	1	1	1	1	1	1	1	1	1	1	1	1	1	1	1	1	0	2	1
								L		1.30435	0.87567	1	23		3	3	2	1	3	1	2	1	1	1	0	1	1	1	1	1	1	1	0	2	0	1	2
								I		0.692308	0.630425	1	13		1	0	1	0	1	2	1	1	0	1	0	0	1
Placebo 5	1.09792	0.561636				Placebo 5	Base	S		1.42	0.882714	1	50		1	0	1	0	3	2	0	2	1	1	3	1	1	1	2	2	1	1	2	3	1	1	1	1	2	0	1	1	1	2	1	3	3	2	3
								A		2.16667	0.833908	2	30		3	2	2	2	2	3	2	3	3	3	3	1	2	3	2	1	3	3	3	2	1	1	1	3	3	1	1	2	3	1
								L		1	0.907485	1	18		1	1	3	3	0	1	1	1	1	1	2	1	1	0	1	0	0	0
								I		0.866667	0.743223	1	15		1	1	1	0	1	1	1	0	2	1	2	0	2	0	0
							Middle	S		0.9375	0.948258	1	32		0	0	0	0	0	0	0	1	0	1	1	2	1	1	1	0	1	0	1	1	2	0	1	2	0	1	1	2	3	1	3	3
								A		1.45714	0.70054	1	35		2	1	1	1	1	2	3	1	1	1	1	1	2	1	1	2	1	2	3	1	3	1	1	1	2	1	1	2	2	3	1	1	1	1	1
								L		1.02941	0.797165	1	34		3	1	1	1	1	1	0	2	2	2	1	0	1	1	2	2	1	0	2	0	1	1	1	1	0	2	0	0	0	1	1	2	0	1
								I		0.419355	0.564163	0	31		1	1	1	0	1	1	1	0	0	0	0	0	0	0	1	1	0	0	1	0	0	0	0	0	0	0	2	1	0	0	1
							Apex	S		0.666667	0.899735	0	15		0	0	0	1	3	1	2	1	0	0	0	1	0	1	0
								A		0.285714	0.560612	0	21		0	0	0	0	0	0	1	0	0	1	0	0	2	0	0	0	0	1	0	0	1
								L		1.92593	0.916764	2	27		1	3	2	2	2	3	3	1	0	1	1	3	1	2	2	3	3	2	3	3	1	3	1	1	2	2	1
								I		1	0.589768	1	24		3	1	1	1	1	1	1	1	1	1	2	1	1	1	0	1	1	1	1	0	0	1	1	1
Placebo 4	0.219595	0.219724				Placebo 4	Base	S		0.595238	0.885094	0	42		0	0	0	0	0	0	0	0	0	0	0	0	0	0	3	1	0	1	1	1	1	0	0	1	1	0	0	0	0	1	0	0	0	1	2
								A		0.666667	0.492366	1	12		0	0	1	1	1	1	1	1	1	0	0	1
								L		0.21875	0.420013	0	32		0	0	0	0	0	0	0	1	0	1	0	0	1	0	0	1	0	0	0	0	0	0	1	1	0	0	0	0	0	1	0	0
								I		0.230769	0.58704	0	26		0	0	0	0	0	0	0	0	0	0	1	1	0	0	0	0	0	0	0	2	2	0	0	0	0	0
							Middle	S		0.09375	0.296145	0	32		0	0	0	0	1	0	0	0	0	0	0	0	0	0	0	0	0	0	0	0	1	0	0	0	0	1	0	0	0	0	0	0
								A		0.111111	0.323381	0	18		0	0	0	0	0	0	0	0	0	0	1	0	1	0	0	0	0	0
								L		0.16	0.472582	0	25		0	0	0	0	0	0	0	1	0	0	0	0	0	0	0	0	0	0	0	0	2	1	0	0	0
								I		0.0833333	0.28233	0	24		0	0	0	0	0	0	0	0	1	0	0	0	0	0	0	0	0	0	0	0	0	0	0	1
							Apex	S		0.0909091	0.301511	0	11		0	0	0	0	0	0	0	0	1	0	0
								A		0.384615	0.50637	0	13		1	0	1	0	0	1	0	0	0	1	0	0	1
								L		0	0	0	14		0	0	0	0	0	0	0	0	0	0	0	0	0	0
								I		0	0	0	8		0	0	0	0	0	0	0	0
Control 5	0.151786	0.100571				Control 5	Base	S		0.297297	0.661012	0	37		0	0	0	1	0	0	1	0	0	0	3	0	0	0	1	0	0	0	0	0	0	0	2	1	0	0	0	0	0	0	0	1	0	0	0
								A		0.105263	0.315302	0	19		0	0	0	0	0	0	0	0	0	0	1	0	0	0	0	0	0	0	1
								L		0.214286	0.629941	0	28		1	0	0	1	0	0	1	0	0	3	0	0	0	0	0	0	0	0	0	0	0	0	0	0	0	0	0	0
								I		0.222222	0.427793	0	18		0	1	0	0	0	0	0	0	0	0	0	0	0	1	0	1	1	0
							Middle	S		0.16	0.374166	0	25		0	0	0	0	0	0	1	0	0	0	1	0	0	0	0	0	0	1	1	0	0	0	0	0	0
								A		0	0	0	14		0	0	0	0	0	0	0	0	0	0	0	0	0	0
								L		0.173913	0.387553	0	23		0	1	0	1	0	0	0	0	0	0	0	0	1	1	0	0	0	0	0	0	0	0	0
								I		0.263158	0.452414	0	19		0	1	0	1	0	0	1	0	1	0	0	1	0	0	0	0	0	0	0
							Apex	S		0.05	0.223607	0	20		0	0	0	0	0	0	0	0	0	0	1	0	0	0	0	0	0	0	0	0
								A		0.1	0.316228	0	10		0	0	0	1	0	0	0	0	0	0
								L		0.235294	0.437237	0	17		1	0	1	1	0	0	0	0	0	0	0	0	0	0	0	0	1
								I		0	0	0	6		0	0	0	0	0	0
Pioglitazone 3	0.301823	0.245527				Pioglitazone 3	Base	S		0.606061	0.704423	1	33		2	1	0	0	0	0	0	1	1	1	1	0	0	0	0	0	1	0	0	0	1	1	1	0	1	0	1	3	1	1	1	0	1
								A		0.516129	0.724383	0	31		1	0	0	0	0	0	1	1	1	0	1	0	1	2	0	1	0	1	0	1	3	0	1	1	0	0	0	0	0	0	0
								L		0.722222	1.01782	0	18		0	1	0	1	0	3	0	2	0	1	0	1	1	0	0	3	0	0
								I		0.4	0.753937	0	20		0	0	0	0	0	0	0	0	0	1	2	0	2	0	0	0	0	0	1	2
							Middle	S		0.35	0.74516	0	20		0	0	0	0	0	0	0	0	1	1	0	0	1	0	0	1	0	3	0	0
								A		0.306122	0.652051	0	49		0	1	0	0	0	0	0	0	0	0	0	0	0	0	0	0	0	0	0	0	0	2	0	0	0	0	1	1	3	0	1	1	0	0	0
								L		0.424242	0.830298	0	33		1	3	0	0	1	1	1	0	0	0	0	1	0	0	0	1	0	3	0	0	0	0	2	0	0	0	0	0	0	0	0	0	0
								I		0	0	0	14		0	0	0	0	0	0	0	0	0	0	0	0	0	0
							Apex	S		0	0	0	12		0	0	0	0	0	0	0	0	0	0	0	0
								A		0.130435	0.34435	0	23		0	0	0	0	0	1	0	0	1	0	0	0	0	0	0	0	0	1	0	0	0	0	0
								L		0.166667	0.481543	0	24		0	0	0	0	0	0	0	0	1	0	0	0	0	0	0	0	0	0	0	0	2	0	1	0
								I		0	0	0	24		0	0	0	0	0	0	0	0	0	0	0	0	0	0	0	0	0	0	0	0	0	0	0	0
Placebo 2	0.492594	0.212094				Placebo 2	Base	S		0.827586	0.966177	1	29		3	0	0	2	1	1	1	0	3	1	1	1	0	1	0	2	3	0	1	0	0	1	0	0	1	1	0	0	0
								A		0.648649	0.789381	1	37		0	1	1	1	1	0	1	1	1	0	0	0	0	0	0	1	0	0	0	0	0	0	1	1	1	1	1	2	1	1	0	0	0	1	0
								L		0.297297	0.463373	0	37		1	1	1	1	0	1	0	0	0	0	0	0	0	1	0	0	0	1	0	0	1	0	0	0	0	1	0	0	1	0	0	0	0	1	0
								I		0.416667	0.829702	0	24		0	0	0	0	0	0	0	0	0	1	2	1	1	0	0	0	0	2	0	0	0	0	0	3
							Middle	S		0.5	0.583095	0	26		1	0	0	0	0	0	0	0	0	0	1	0	1	0	1	1	1	0	1	0	1	2	1	0	1	1
								A		0.75	0.762001	1	32		1	3	1	1	1	1	1	0	0	1	0	0	1	1	0	1	0	1	1	1	1	0	0	1	1	0	1	3	0	0	0	1
								L		0.4	0.750757	0	45		0	1	0	2	1	1	0	3	3	1	1	0	0	0	0	0	1	0	1	1	0	0	0	0	0	0	1	0	0	0	1	0	0	0	0
								I		0.272727	0.550482	0	22		0	0	2	0	0	0	0	0	1	0	0	0	0	0	1	0	0	0	0	1	0	1
							Apex	S		0.705882	0.587868	1	17		1	1	1	1	1	1	1	0	0	1	0	0	0	0	1	1	2
								A		0.411765	0.5073	0	17		1	1	1	1	0	0	0	1	0	0	1	0	0	1	0	0	0
								L		0.125	0.336011	0	32		0	0	0	0	1	0	0	0	1	1	0	0	0	0	0	0	0	1	0	0	0	0	0	0	0	0	0	0	0	0	0	0
								I		0.555556	0.704792	0	18		0	0	2	1	1	0	0	0	0	0	1	2	1	0	1	0	0	1
Control 1	0.711398	0.343705				Control 1	Base	S		0.866667	0.756787	1	45		0	0	0	0	0	0	0	0	0	0	1	0	2	0	0	0	1	1	1	1	1	1	1	1	1	1	2	1	1	1	2	2	1	3	2
								A		1.20833	1.14129	1	24		0	0	3	0	0	0	1	1	3	3	2	1	2	3	1	0	1	1	3	2	0	1	0	1
								L		0.5	0.834058	0	24		2	1	0	1	2	0	0	0	1	0	0	0	0	0	0	1	0	1	0	0	3	0	0	0
								I		0.1	0.316228	0	10		0	0	0	0	0	0	0	1	0	0
							Middle	S		1.11111	0.963382	1	18		2	3	1	1	2	2	1	0	0	1	1	0	1	3	0	0	1	1
								A		0.814815	0.833761	1	27		1	0	1	2	0	2	1	1	1	2	3	1	0	0	1	2	0	1	1	0	0	1	0	0	0	0	1
								L		0.814815	0.735738	1	27		0	0	1	0	0	0	3	0	1	1	1	0	1	1	1	0	1	0	1	2	1	1	1	2	1	1	1
								I		0.888889	0.751068	1	27		1	1	0	0	1	3	1	1	0	0	1	1	1	1	3	1	1	1	0	1	1	1	1	1	0	0	1
							Apex	S		1	0	1	9		1	1	1	1	1	1	1	1	1
								A		0.571429	0.810643	0	21		0	1	1	1	0	0	3	0	0	1	0	1	0	1	1	0	0	0	0	2	0
								L		0.375	0.517549	0	8		0	0	1	0	0	1	1	0
								I		0.285714	0.48795	0	7		1	0	0	0	0	0	1
Pioglitazone 1	0.650865	0.370709				Pioglitazone 1	Base	S		0.568627	0.70014	0	51		0	0	2	2	0	0	0	0	0	0	0	1	1	2	1	1	0	0	0	1	0	0	2	1	1	1	0	2	0	1	1	1	0	0	1
								A		1.4	0.894427	1	5		1	1	1	3	1
								L		0.75	1.0351	0.5	8		1	0	0	1	0	3	0	1
								I		0.4	0.753937	0	20		1	0	0	0	3	0	1	0	0	1	0	0	1	0	0	1	0	0	0	0
							Middle	S		0.4375	0.504016	0	32		1	0	0	0	0	0	1	1	1	0	0	1	0	1	1	1	0	0	1	1	1	1	0	1	1	0	0	0	0	0	0	0
								A		0.166667	0.379049	0	30		0	0	0	0	0	0	0	0	0	0	0	0	1	0	0	0	0	0	0	1	1	0	0	0	0	0	0	0	1	1
								L		0.566667	0.568321	1	30		1	0	1	0	0	2	1	1	0	0	1	1	0	0	0	0	0	0	0	1	1	0	1	1	1	1	1	1	1	0
								I		0.636364	0.6742	1	11		1	1	1	0	0	0	0	1	0	2	1
							Apex	S		0.928571	0.828742	1	14		1	3	1	1	0	0	0	2	0	1	1	1	1	1
								A		0.545455	0.934199	0	11		0	0	0	1	0	0	0	1	0	3	1
								L		0.210526	0.535303	0	19		2	0	0	0	0	0	1	0	0	0	0	0	0	0	0	1	0	0	0
								I		1.2	0.83666	1	5		2	2	0	1	1
[truncated: 25 more columns]

## Sheet: (I) HLA-DR Bundle Rating
Animal	Mean	std deviation			animal	Level	Region			mean	std deviation	median	count		data
Placebo 3	0.592835	0.332707			Placebo 3	Base	S			0.827586	1.00246	1	29		0	1	2	2	3	1	0	3	3	0	1	0	0	0	0	1	0	0	1	0	1	1	1	0	0	1	0	2	0
							A			0.625	0.923721	0	24		0	0	0	0	1	2	0	0	0	0	1	0	0	0	0	0	0	0	1	2	1	3	2	2
							L			0.0833333	0.288675	0	12		0	0	1	0	0	0	0	0	0	0	0	0
							I			0.2	0.447214	0	5		1	0	0	0	0
						Middle	S			1.02941	0.797165	1	34		1	1	1	0	1	1	1	1	2	1	1	1	0	1	1	1	3	0	2	3	0	0	0	1	1	1	1	1	0	3	1	1	1	1
							A			0.607143	0.785955	0	28		1	1	1	0	0	0	1	0	0	1	0	2	1	3	0	1	0	2	1	0	0	0	0	0	0	0	1	1
							L			0.130435	0.34435	0	23		0	1	0	1	0	0	0	0	0	0	0	0	0	0	0	0	0	0	0	1	0	0	0
							I			0.555556	0.527046	1	9		0	0	1	1	1	0	1	0	1
						Apex	S			0.5	0.57735	0.5	4		1	0	0	1
							A			0.555556	0.527046	1	9		0	0	1	1	0	1	1	0	1
							L			1	1.41421	0.5	4		0	0	1	3
							I			1	0	1	3		1	1	1
Pioglitazone 5	1.13785	0.407924			Pioglitazone 5	Base	S			1.40816	0.887843	1	49		1	1	1	1	1	2	1	1	1	1	0	1	1	2	2	2	1	2	0	0	1	1	1	1	1	1	3	1	1	1	1	3	1	3	3
							A			1	0	1	3		1	1	1
							L			0.75	0.621582	1	12		1	1	1	1	0	0	1	1	0	0	2	1
							I			0.733333	0.457738	1	15		1	1	0	1	1	1	1	0	1	0	1	0	1	1	1
						Middle	S			1.38889	1.07135	1	54		3	1	1	1	0	0	0	0	3	1	1	2	3	1	3	0	3	0	2	0	1	2	2	2	1	0	2	2	2	2	3	1	1	2	0
							A			0.285714	0.61125	0	14		0	0	0	1	1	2	0	0	0	0	0	0	0	0
							L			1.16667	0.752773	1	6		2	0	1	2	1	1
							I			1.57143	1.27242	2	7		0	1	2	0	3	2	3
						Apex	S			1.3	0.948683	1	10		2	1	2	1	2	3	1	0	1	0
							A			1.3	0.823273	1	10		1	0	1	2	2	1	1	1	1	3
							L			1.75	1.21543	1.5	12		3	3	1	1	3	3	2	3	1	0	1	0
							I			1	0.755929	1	8		0	1	2	1	0	2	1	1
Control 3	0.160148	0.161863			Control 3	Base	S			0.294118	0.469668	0	17		0	1	0	0	1	0	0	1	0	0	1	0	1	0	0	0	0
							A			0.25	0.46291	0	8		1	1	0	0	0	0	0	0
							L			0	0	0	3		0	0	0
							I			0	0	0	7		0	0	0	0	0	0	0
						Middle	S			0.166667	0.408248	0	6		0	0	0	1	0	0
							A			0.0769231	0.27735	0	13		0	0	0	0	0	1	0	0	0	0	0	0	0
							L			0	0	0	18		0	0	0	0	0	0	0	0	0	0	0	0	0	0	0	0	0	0
							I			0	0	0	5		0	0	0	0	0
						Apex	S			0.428571	0.513553	0	14		1	0	0	0	1	0	1	0	0	1	1	0	0	1
							A			0.428571	0.534522	0	7		0	1	0	0	1	1	0
							L			0.0769231	0.27735	0	13		0	0	0	0	0	0	0	0	0	1	0	0	0
							I			0.2	0.447214	0	5		0	0	0	1	0
Placebo 1	0.951372	0.356701			Placebo 1	Base	S			1.07407	1.10683	1	27		0	0	2	0	1	0	1	3	0	0	2	1	3	0	0	0	2	1	2	2	3	1	1	1	0	3	0
							A			1.11765	0.600245	1	17		2	1	1	2	1	1	1	1	2	0	2	1	1	0	1	1	1
							L			0.6	0.699206	0.5	10		1	0	2	0	1	1	0	0	0	1
							I			0.866667	0.833809	1	15		0	0	1	0	1	3	1	0	0	1	2	1	1	1	1
						Middle	S			1.36	0.860233	1	25		1	1	1	1	1	2	2	1	2	2	0	1	1	3	2	1	1	1	1	2	1	3	3	0	0
							A			1.29167	0.954585	1	24		3	1	0	1	1	2	3	0	2	1	0	1	0	3	2	2	2	1	1	2	1	0	1	1
							L			1.6	0.866025	1	25		0	1	2	1	3	1	2	2	3	1	3	1	1	1	2	3	1	2	2	1	1	1	1	3	1
							I			0.75	0.5	1	4		1	0	1	1
						Apex	S			0.4	0.507093	0	15		0	1	0	0	0	1	1	0	1	0	1	0	0	1	0
							A			0.533333	0.63994	0	15		0	0	1	0	0	1	0	2	0	1	1	1	0	0	1
							L			0.9	0.552506	1	20		1	0	1	1	1	0	1	1	0	0	1	2	2	1	1	1	1	1	1	1
							I			0.923077	0.862316	1	13		0	3	1	1	0	1	1	1	0	1	0	2	1
Control 4	0.610692	0.278234			Control 4	Base	S			0.724138	0.959782	0	29		0	1	1	0	0	0	0	1	0	1	1	0	0	0	0	0	0	0	1	0	1	1	3	1	2	3	3	1	0
							A			0.5	0.57735	0.5	4		1	0	0	1
							L			0.4375	0.629153	0	16		0	0	0	0	0	0	0	0	2	0	1	1	0	1	1	1
							I			0.25	0.5	0	4		0	0	0	1
						Middle	S			0.666667	0.795822	1	21		2	1	1	0	0	0	0	0	0	0	1	1	1	0	1	0	1	3	1	1	0
							A			0.5	0.755929	0	8		0	0	0	1	2	0	0	1
							L			0.166667	0.408248	0	6		0	0	0	0	0	1
							I			0.666667	0.651339	1	12		0	2	1	0	0	1	0	1	1	1	0	1
						Apex	S			1.25	1.25831	1	4		0	1	1	3
							A			0.666667	0.57735	1	3		1	1	0
							L			0.75	0.621582	1	12		0	1	1	1	1	0	1	0	2	0	1	1
							I			0.75	0.5	1	4		1	1	0	1
Pioglitazone 4	1.15133	0.382136			Pioglitazone 4	Base	S			1.12195	0.979671	1	41		2	1	1	1	1	2	0	1	1	1	2	0	1	0	1	0	0	0	1	3	1	1	0	1	1	0	2	0	1	0	1	1	1	0	3
							A			0.818182	0.795006	1	22		1	0	0	1	0	0	0	0	0	0	1	0	1	2	1	2	1	2	2	1	1	2
							L			1.5	1	1.5	12		2	0	2	2	1	3	1	3	0	2	1	1
							I			1.27273	0.904534	1	11		1	3	3	1	1	1	1	1	0	1	1
						Middle	S			0.777778	0.808452	1	18		0	0	0	1	1	3	0	2	1	1	0	1	1	1	0	1	0	1
							A			1.27273	1.00905	1	11		1	1	1	1	3	2	0	0	1	1	3
							L			1.16667	0.985184	1	18		1	0	1	0	1	2	0	3	2	2	1	2	1	0	0	3	1	1
							I			2.05556	1.05564	2.5	18		3	3	1	3	2	3	1	3	1	1	0	3	3	2	3	3	1	1
						Apex	S			1.14286	0.377964	1	7		1	1	1	1	1	2	1
							A			0.6875	0.60208	1	16		0	1	2	1	0	1	0	0	0	1	1	1	1	1	0	1
							L			1.25	0.957427	1.5	4		0	2	2	1
							I			0.75	0.5	1	4		1	1	1	0
Pioglitazone 2	0.981279	0.422674			Pioglitazone 2	Base	S			0.971429	1.04278	1	35		3	1	2	3	1	3	0	1	1	0	0	0	1	1	1	2	1	1	0	2	1	0	0	0	3	3	0	0	0	1	1	0	1	0	0
							A			1.5	1	1	4		1	1	1	3
							L			1.13333	0.833809	1	15		0	2	1	0	1	1	0	1	1	2	1	1	2	3	1
							I			0.133333	0.351866	0	15		0	0	0	0	0	0	0	0	0	0	0	1	0	0	1
						Middle	S			1.13333	0.776079	1	30		0	1	1	1	1	1	1	1	1	0	1	1	2	0	1	1	2	1	2	0	3	1	1	3	1	1	2	0	1	2
							A			0.692308	0.85485	0	13		1	0	0	0	0	0	2	0	1	2	0	2	1
							L			1.33333	0.916831	1	24		1	1	1	0	1	3	1	1	2	2	1	3	3	0	1	2	2	1	1	0	2	0	1	2
							I			1.30769	0.837579	1	26		3	1	1	0	1	2	1	1	2	0	1	2	1	2	1	3	1	2	0	1	1	3	1	1	1	1
						Apex	S			0.6	0.547723	1	5		1	0	1	0	1
							A			1	0.707107	1	5		1	2	1	1	0
							L			1.47059	0.71743	1	17		2	0	1	1	2	1	1	2	1	3	2	2	1	1	1	2	2
							I			0.5	0.57735	0.5	4		1	1	0	0
Control 2	0.851172	0.284352			Control 2	Base	S			0.882353	0.857493	1	17		3	1	0	0	0	0	0	1	1	1	1	1	1	1	2	2	0
							A			1.22222	0.971825	1	9		1	1	1	0	0	2	3	2	1
							L			1.33333	1.11803	1	9		1	3	0	0	2	1	1	1	3
							I			1.18182	0.98165	1	11		1	0	0	0	2	1	2	1	3	2	1
						Middle	S			0.823529	0.808957	1	17		1	3	0	0	1	1	0	1	0	2	1	1	1	1	1	0	0
							A			0.913043	0.949308	1	23		0	1	0	2	2	3	0	1	2	2	1	2	0	0	0	0	1	2	1	0	1	0	0
							L			0.631579	0.760886	0	19		2	1	1	2	1	0	1	2	0	0	0	0	0	0	0	0	1	0	1
							I			0.333333	0.723747	0	15		0	1	0	0	0	0	0	0	2	2	0	0	0	0	0
						Apex	S			0.666667	0.707107	1	9		0	0	1	0	0	2	1	1	1
							A			0.75	0.957427	0.5	4		0	0	2	1
							L			0.833333	0.816497	1	24		3	1	1	0	1	1	2	1	0	1	2	1	0	2	0	0	1	0	1	1	0	0	0	1
							I			0.642857	0.633324	1	14		1	0	0	0	1	2	1	1	1	1	0	0	0	1
Placebo 5	0.800565	0.374693			Placebo 5	Base	S			1.25	0.915811	1	32		0	2	1	3	1	1	2	1	1	1	2	3	1	1	2	2	2	0	0	0	2	1	2	0	2	1	1	1	0	3	0	1
							A			1.09091	0.94388	1	11		2	1	0	1	0	1	1	2	0	3	1
							L			0.357143	0.497245	0	14		1	0	0	0	0	0	0	0	0	1	1	1	0	1
							I			0.125	0.353553	0	8		0	0	0	0	1	0	0	0
						Middle	S			1.14286	1.01419	1	21		2	1	0	1	0	1	1	0	0	3	2	2	1	1	0	3	1	0	1	3	1
							A			0.916667	0.50361	1	24		1	0	1	1	1	1	2	0	2	1	1	1	1	1	1	1	1	0	1	1	0	1	1	1
							L			0.842105	0.688247	1	19		0	1	1	2	1	2	1	1	1	1	0	2	1	0	0	1	1	0	0
							I			0.555556	0.615699	0.5	18		1	1	1	2	1	0	0	0	1	0	1	0	1	0	0	0	0	1
						Apex	S			0.5	0.547723	0.5	6		0	1	0	1	0	1
							A			0.647059	0.606339	1	17		0	0	0	0	1	1	1	0	0	2	0	1	1	1	1	1	1
							L			1.34615	0.745241	1	26		1	2	1	1	1	1	0	2	1	1	1	3	1	1	0	2	1	1	1	3	2	2	2	2	1	1
							I			0.833333	0.752773	1	6		1	0	2	0	1	1
Placebo 4	0.327535	0.218619			Placebo 4	Base	S			0.857143	0.963624	1	21		0	1	2	0	0	1	1	0	1	1	0	3	0	3	0	2	1	1	0	0	1
							A			0.375	0.517549	0	8		0	0	0	1	1	0	1	0
							L			0.52	0.822598	0	25		0	0	1	0	1	1	1	0	0	0	0	0	0	2	0	1	0	0	2	0	1	0	3	0	0
							I			0.272727	0.467099	0	11		0	0	1	0	1	1	0	0	0	0	0
						Middle	S			0.222222	0.440959	0	9		0	0	0	0	0	0	0	1	1
							A			0.2	0.447214	0	5		0	1	0	0	0
							L			0.2	0.414039	0	15		1	0	0	0	1	0	0	0	0	0	0	0	1	0	0
							I			0	0	0	3		0	0	0
						Apex	S			0.2	0.447214	0	5		0	0	0	0	1
							A			0.5	0.57735	0.5	4		1	0	1	0
							L			0.333333	0.492366	0	12		0	0	0	0	0	0	1	1	0	1	1	0
							I			0.25	0.5	0	4		1	0	0	0
Control 5	0.439674	0.156326			Control 5	Base	S			0.529412	0.71743	0	17		0	0	0	0	1	1	0	0	0	0	2	0	2	0	1	1	1
							A			0.818182	0.750757	1	11		0	2	1	1	2	0	0	1	1	0	1
							L			0.5	0.57735	0.5	4		0	1	1	0
							I			0.428571	0.534522	0	7		1	0	1	0	0	1	0
						Middle	S			0.416667	0.514929	0	12		0	0	0	1	0	0	1	1	0	1	0	1
							A			0.4	0.547723	0	5		0	1	0	1	0
							L			0.388889	0.501631	0	18		1	0	0	0	1	0	0	1	0	1	0	0	1	0	1	0	0	1
							I			0.454545	0.522233	0	11		1	0	0	1	1	0	0	0	1	1	0
						Apex	S			0.142857	0.377964	0	7		0	0	1	0	0	0	0
							A			0.333333	0.57735	0	3		0	0	1
							L			0.363636	0.504525	0	11		1	0	0	0	0	1	0	0	1	0	1
							I			0.5	0.57735	0.5	4		0	1	0	1
Pioglitazone 3	0.806886	0.4174			Pioglitazone 3	Base	S			1.2963	0.775332	1	27		1	0	1	1	0	1	1	2	2	3	3	2	2	2	1	1	2	1	1	0	1	1	1	1	1	2	1
							A			0.75	0.68313	1	16		0	1	1	1	1	0	1	0	0	1	0	2	1	0	1	2
							L			1.41379	1.05279	1	29		1	1	3	1	1	3	1	1	1	3	1	1	3	3	3	0	1	1	3	1	1	1	1	0	1	0	3	0	1
							I			1.16667	0.923548	1	18		2	1	0	2	0	0	1	3	1	3	0	1	1	2	1	1	1	1
						Middle	S			0.8	0.447214	1	5		1	1	1	1	0
							A			0.947368	0.854004	1	57		1	0	2	1	1	0	1	1	0	0	1	0	1	1	0	1	0	0	2	1	0	0	2	2	1	0	1	1	3	3	1	2	1	2	1
							L			1.02632	1.05233	1	38		1	0	3	1	3	3	2	1	1	1	1	1	2	3	0	3	0	0	0	2	2	0	1	1	1	0	2	2	1	0	0	0	0	0	1
							I			0.636364	0.6742	1	11		0	0	1	0	1	1	0	2	1	0	1
						Apex	S			0	0	0	3		0	0	0
							A			0.375	0.517549	0	8		0	0	0	0	1	0	1	1
							L			0.9375	0.680074	1	16		0	1	1	0	1	1	0	1	1	1	1	2	2	1	2	0
							I			0.333333	0.57735	0	3		0	1	0
Placebo 2	0.559816	0.256771			Placebo 2	Base	S			0.864865	0.751375	1	37		1	0	1	0	1	0	1	0	1	1	3	1	0	1	1	1	1	2	1	2	1	0	2	0	0	0	1	1	2	1	1	0	1	0	0
							A			0.76	0.522813	1	25		1	1	1	0	0	1	1	1	0	0	0	1	1	1	1	1	1	1	1	1	1	1	0	2	0
							L			0.315789	0.477567	0	19		0	0	0	0	1	1	1	0	1	0	0	1	0	0	0	0	0	0	1
							I			0.3	0.483046	0	10		0	1	1	0	0	0	0	0	0	1
						Middle	S			0.545455	0.687552	0	11		0	0	0	0	1	1	0	0	1	2	1
							A			0.7	0.656947	1	20		0	1	0	0	1	2	1	1	0	1	1	1	0	1	0	1	0	2	0	1
							L			0.5	0.583095	0	26		0	0	1	1	1	1	1	0	0	1	1	1	0	0	0	0	1	1	0	2	1	0	0	0	0	0
							I			0.375	0.517549	0	8		0	1	1	1	0	0	0	0
						Apex	S			0.875	0.64087	1	8		1	2	1	0	1	1	1	0
							A			0.571429	0.534522	1	7		0	1	0	1	1	0	1
							L			0.0769231	0.27735	0	13		0	0	0	1	0	0	0	0	0	0	0	0	0
							I			0.833333	0.752773	1	6		1	0	1	2	0	1
Control 1	0.633055	0.296308			Control 1	Base	S			0.538462	0.508391	1	26		0	0	0	0	0	0	0	1	1	0	1	1	1	0	1	1	1	0	1	1	1	0	1	1	0	1
							A			1.0625	1.18145	1	16		0	3	2	3	0	1	1	0	1	0	0	0	1	3	0	2
							L			0.222222	0.440959	0	9		1	0	1	0	0	0	0	0	0
							I			0.2	0.447214	0	5		1	0	0	0	0
						Middle	S			0.785714	0.425815	1	14		1	0	1	1	1	0	1	1	1	1	1	1	0	1
							A			0.545455	0.522233	1	11		1	1	1	0	1	1	0	0	1	0	0
							L			0.9	0.567646	1	10		1	1	1	1	2	0	0	1	1	1
							I			0.8	0.788811	1	10		0	1	0	1	0	2	1	2	1	0
						Apex	S			1	0	1	4		1	1	1	1
							A			0.692308	0.480384	1	13		1	0	0	0	1	1	1	1	1	1	1	1	0
							L			0.6	0.699206	0.5	10		1	0	0	1	0	0	0	2	1	1
							I			0.25	0.5	0	4		0	1	0	0
Pioglitazone 1	0.653196	0.3367			Pioglitazone 1	Base	S			0.94	0.912722	1	50		0	0	0	0	1	0	0	3	2	0	1	1	0	1	2	1	0	1	2	1	1	3	1	2	0	1	0	0	0	1	0	0	0	0	0
							A			0.75	0.5	1	4		0	1	1	1
							L			0.6	0.547723	1	5		0	1	0	1	1
							I			0.76	0.925563	1	25		0	1	0	0	0	0	1	0	1	2	1	0	0	1	3	3	0	2	1	0	1	1	0	0	1
						Middle	S			0.5	0.57735	0.5	4		1	1	0	0
							A			0	0	0	4		0	0	0	0
							L			0.823529	0.727607	1	17		0	0	0	1	1	1	0	2	1	2	1	2	0	1	1	0	1
							I			1.36364	1.02691	1	11		3	1	1	0	0	1	3	2	1	1	2
						Apex	S			0.714286	0.48795	1	7		1	1	1	0	1	1	0
							A			0.625	0.744024	0.5	8		1	1	1	2	0	0	0	0
							L			0.428571	0.513553	0	14		0	0	0	1	0	1	0	0	0	1	1	1	0	1
							I			0.333333	0.57735	0	3		1	0	0
[truncated: 22 more columns]

## Sheet: (J) PBR28&HLA-DR semiquant data
Animal	region	level	PBR28 12 weeks	HLA-DR Bundle Rating	HLA-DR Perivascular Rating
Pioglitazone 5	S	Apex	3.0936	1.3	0.454545
Pioglitazone 5	S	Middle	3.6331	1.38889	1.4375
Pioglitazone 5	S	Base	3.2905	1.40816	1.53571
Pioglitazone 5	A	Apex	3.2659	1.3	0.857143
Pioglitazone 5	A	Middle	3.6615	0.285714	0.166667
Pioglitazone 5	A	Base	3.5198	1	0.818182
Pioglitazone 5	L	Apex	2.9442	1.75	1.25
Pioglitazone 5	L	Middle	3.5523	1.16667	0.210526
Pioglitazone 5	L	Base	3.7849	0.75	0.666667
Pioglitazone 5	I	Apex	2.7662	1	0.636364
Pioglitazone 5	I	Middle	3.8396	1.57143	0.481481
Pioglitazone 5	I	Base	3.4091	0.733333	1.63636
Pioglitazone 1	S	Apex	2.7408	0.714286	0.928571
Pioglitazone 1	S	Middle	3.0559	0.5	0.4375
Pioglitazone 1	S	Base	2.9603	0.94	0.568627
Pioglitazone 1	A	Apex	2.4276	0.625	0.545455
Pioglitazone 1	A	Middle	3.5799	0	0.166667
Pioglitazone 1	A	Base	3.5885	0.75	1.4
Pioglitazone 1	L	Apex	2.7627	0.428571	0.210526
Pioglitazone 1	L	Middle	3.3772	0.823529	0.566667
Pioglitazone 1	L	Base	3.7208	0.6	0.75
Pioglitazone 1	I	Apex	2.4725	0.333333	1.2
Pioglitazone 1	I	Middle	3.4637	1.36364	0.636364
Pioglitazone 1	I	Base	3.5311	0.76	0.4
Pioglitazone 4	S	Apex	4.8641	1.14286	0.4
Pioglitazone 4	S	Middle	4.4601	0.777778	0.821429
Pioglitazone 4	S	Base	4.5486	1.12195	1.93103
Pioglitazone 4	A	Apex	4.8846	0.6875	0.333333
Pioglitazone 4	A	Middle	4.5072	1.27273	0.421053
Pioglitazone 4	A	Base	4.6902	0.818182	1.5
Pioglitazone 4	L	Apex	4.4945	1.25	0.7
Pioglitazone 4	L	Middle	5.2954	1.16667	0.705882
Pioglitazone 4	L	Base	5.2021	1.5	1.4375
Pioglitazone 4	I	Apex	3.7661	0.75	1
Pioglitazone 4	I	Middle	5.4126	2.05556	0.736842
Pioglitazone 4	I	Base	4.5989	1.27273	1.25
Pioglitazone 3	S	Apex	4.2538	0	0
Pioglitazone 3	S	Middle	4.2132	0.8	0.35
Pioglitazone 3	S	Base	4.2996	1.2963	0.606061
Pioglitazone 3	A	Apex	4.6508	0.375	0.130435
Pioglitazone 3	A	Middle	4.7559	0.947368	0.306122
Pioglitazone 3	A	Base	4.309	0.75	0.516129
Pioglitazone 3	L	Apex	4.6446	0.9375	0.166667
Pioglitazone 3	L	Middle	5.4621	1.02632	0.424242
Pioglitazone 3	L	Base	5.0588	1.41379	0.722222
Pioglitazone 3	I	Apex	3.7836	0.333333	0
Pioglitazone 3	I	Middle	4.7648	0.636364	0
Pioglitazone 3	I	Base	3.5975	1.16667	0.4
Pioglitazone 2	S	Apex	4.8283	0.6	1.0625
Pioglitazone 2	S	Middle	4.9725	1.13333	1.28
Pioglitazone 2	S	Base	4.5195	0.971429	1.90476
Pioglitazone 2	A	Apex	4.6772	1	0.761905
Pioglitazone 2	A	Middle	5.3094	0.692308	0.76
Pioglitazone 2	A	Base	5.045	1.5	1.5
Pioglitazone 2	L	Apex	3.9854	1.47059	1.03704
Pioglitazone 2	L	Middle	4.9951	1.33333	1.07692
Pioglitazone 2	L	Base	4.713	1.13333	1.10526
Pioglitazone 2	I	Apex	2.5753	0.5	0.428571
Pioglitazone 2	I	Middle	5.1395	1.30769	1.44444
Pioglitazone 2	I	Base	3.636	0.133333	0.428571
Placebo 1	S	Apex	4.5136	0.4	0.277778
Placebo 1	S	Middle	6.0748	1.36	0.888889
Placebo 1	S	Base	5.5222	1.07407	1.03922
Placebo 1	A	Apex	4.5762	0.533333	0.193548
Placebo 1	A	Middle	5.9192	1.29167	0.263158
Placebo 1	A	Base	5.8265	1.11765	1.45946
Placebo 1	L	Apex	4.3379	0.9	0.148148
Placebo 1	L	Middle	6.1069	1.6	0.911111
Placebo 1	L	Base	5.8055	0.6	1.08
Placebo 1	I	Apex	4.6155	0.923077	0.0909091
Placebo 1	I	Middle	6.4384	0.75	1.19231
Placebo 1	I	Base	5.9442	0.866667	0.916667
Placebo 2	S	Apex	4.7541	0.875	0.705882
Placebo 2	S	Middle	4.8883	0.545455	0.5
Placebo 2	S	Base	5.1482	0.864865	0.827586
Placebo 2	A	Apex	4.5375	0.571429	0.411765
Placebo 2	A	Middle	5.4193	0.7	0.75
Placebo 2	A	Base	5.2388	0.76	0.648649
Placebo 2	L	Apex	5.1354	0.0769231	0.125
Placebo 2	L	Middle	5.2353	0.5	0.4
Placebo 2	L	Base	5.0627	0.315789	0.297297
Placebo 2	I	Apex	4.0604	0.833333	0.555556
Placebo 2	I	Middle	5.3078	0.375	0.272727
Placebo 2	I	Base	5.2243	0.3	0.416667
Placebo 3	S	Apex	4.6845	0.5	1.45455
Placebo 3	S	Middle	4.9296	1.02941	1.61905
Placebo 3	S	Base	4.3856	0.827586	1.29412
Placebo 3	A	Apex	3.2805	0.555556	0.333333
Placebo 3	A	Middle	4.902	0.607143	0.935484
Placebo 3	A	Base	4.9994	0.625	0.944444
Placebo 3	L	Apex	3.6833	1	0.5
Placebo 3	L	Middle	4.5434	0.130435	0.346154
Placebo 3	L	Base	5.0726	0.0833333	0.166667
Placebo 3	I	Apex	3.3369	1	1
Placebo 3	I	Middle	4.6105	0.555556	0.647059
Placebo 3	I	Base	4.4995	0.2	0.6875
Placebo 4	S	Apex	3.7306	0.2	0.0909091
Placebo 4	S	Middle	3.6035	0.222222	0.09375
Placebo 4	S	Base	4.6911	0.857143	0.595238
Placebo 4	A	Apex	3.189	0.5	0.384615
Placebo 4	A	Middle	3.9475	0.2	0.111111
Placebo 4	A	Base	3.8957	0.375	0.666667
Placebo 4	L	Apex	3.3962	0.333333	0
Placebo 4	L	Middle	4.5703	0.2	0.16
Placebo 4	L	Base	4.3594	0.52	0.21875
Placebo 4	I	Apex	3.2221	0.25	0
Placebo 4	I	Middle	3.8548	0	0.0833333
Placebo 4	I	Base	4.3922	0.272727	0.230769
Placebo 5	S	Apex	5.145	0.5	0.666667
Placebo 5	S	Middle	4.7886	1.14286	0.9375
Placebo 5	S	Base	4.5825	1.25	1.42
Placebo 5	A	Apex	4.4904	0.647059	0.285714
Placebo 5	A	Middle	5.1133	0.916667	1.45714
Placebo 5	A	Base	4.9777	1.09091	2.16667
Placebo 5	L	Apex	3.8628	1.34615	1.92593
Placebo 5	L	Middle	4.8948	0.842105	1.02941
Placebo 5	L	Base	5.448	0.357143	1
Placebo 5	I	Apex	3.9225	0.833333	1
Placebo 5	I	Middle	4.386	0.555556	0.419355
Placebo 5	I	Base	4.7903	0.125	0.866667

[truncated: 8 more sheets: (K) PBR28&HLA-DR ImageJ data, (L) HLA-DR Bundle Image J, (M) PGC1a Nerve Bundle, (N) PGC1a Cardiomyocyte , (O) CD36, (P) TH adrenal , (Q) AADC Adrenal , (R.) HPLC]
