# Supplementary material for: Post mortem evaluation of inflammation, oxidative stress, and PPARγ activation in a nonhuman primate model of cardiac sympathetic neurodegeneration
Source: PLoS One. 2020 Jan 7;15(1):e0226999. doi: 10.1371/journal.pone.0226999 (PMC6946159; doi:10.1371/journal.pone.0226999)
Supplement: S7 Table — For each individual treatment group repeated measures correlation shown in S11–S13 Figs, this table gives the p value, analytic 95% confidence interval (assumes a normal distribution), and bootstrap confidence interval (does not assume a normal distribution) for the test of correlation. (XLSX) [file pone.0226999.s020.xlsx]

## Sheet: Sheet1
	Correlation	Treatment group	p value	analytic 95% confidence interval	bootstrap 95% confidence interval
	TH-ir Fiber Density & Nerve Bundle TH-ir %AAT	6-OHDA + Placebo	1.14e-06	0.393,0.746	0.423,0.733
	TH-ir Fiber Density & Nerve Bundle TH-ir %AAT	6-OHDA + Pioglitazone	0.0118	0.072,0.553	0.107,0.546
	TH-ir Fiber Density & Nerve Bundle TH-ir %AAT	Control	3.6e-05	0.296,0.693	0.326,0.696
	TH-ir Fiber Density & Nerve Bundle TH-ir OD	6-OHDA + Placebo	4.75e-06	0.355,0.72	0.404,0.734
	TH-ir Fiber Density & Nerve Bundle TH-ir OD	6-OHDA + Pioglitazone	0.0174	0.053,0.539	0.044,0.542
	TH-ir Fiber Density & Nerve Bundle TH-ir OD	Control	0.00135	0.169,0.617	0.246,0.615
	TH-ir Fiber Density & 12 Week MHED PET	6-OHDA + Placebo	6.14e-07	0.409,0.754	0.471,0.740
	TH-ir Fiber Density & 12 Week MHED PET	6-OHDA + Pioglitazone	0.00347	0.211,0.534	0.173,0.656
	Perivascular HLA-DR Rating & 12 Week PBR28 PET	6-OHDA + Placebo	0.0168	0.055,0.540	0.041,0.570
	Perivascular HLA-DR Rating & 12 Week PBR28 PET	6-OHDA + Pioglitazone	0.341	-0.143,0.384	-0.131,0.304
	CD36 Rating & Cardiomyocyte CD36-ir %AAT	6-OHDA + Placebo	9.96e-05	0.513,0.941	0.565,0.955
	CD36 Rating & Cardiomyocyte CD36-ir %AAT	6-OHDA + Pioglitazone	0.0321	0.008,0.831	0.016,0.763
	CD36 Rating & Cardiomyocyte CD36-ir %AAT	Control	0.00827	0.157,0.872	0.351,0.813
	CD36 Rating & Cardiomyocyte CD36-ir OD	6-OHDA + Placebo	0.000223	0.460,0.933	0.621,0.950
	CD36 Rating & Cardiomyocyte CD36-ir OD	6-OHDA + Pioglitazone	0.0507	-0.047,0.813	0.091,0.780
	CD36 Rating & Cardiomyocyte CD36-ir OD	Control	0.39	-0.342,0.678	-0.180,0.619
